# Supplementary material for: Discovery of new myositis genetic associations through leveraging other immune-mediated diseases
Source: HGG Adv. 2024 Jul 22;5(4):100336. doi: 10.1016/j.xhgg.2024.100336 (PMC11350499; doi:10.1016/j.xhgg.2024.100336)
Supplement: Data S1. Table S1–S7 [file mmc2.xlsx]

## Sheet: S1
Table S1. Information on the key myositis datasets used in this study
Label	Coloc Label	First Author	Reference	N Controls	N Cases	Total N	Overall FDR
Dermatomyositis (Miller)	DM (M)	Miller	26291516	4724	705	5429	0.000339746184398376
IIM (Miller)	IIM (M)	Miller	26291516	4724	1711	6435	1.88027750125184e-12
Juvenile Dermatomyositis (Miller)	JDM (M)	Miller	26291516	4724	473	5197	0.00805681166195242
Polymyositis (Miller)	PM (M)	Miller	26291516	4724	533	5257	6.86874333127727e-07
Dermatomyositis (Rothwell)	DM (R)	Rothwell	36580032	3268	817	4085	1.19002718388315e-05
IIM (Rothwell)	IIM (R)	Rothwell	36580032	10260	2565	12825	6.31320789274853e-29
Inclusion Body Myositis (Rothwell)	-	Rothwell	36580032	1008	252	1260	0.0302488265360906
Jo1+ Myositis (Rothwell)	Anti-Jo1+ (R)	Rothwell	36580032	1244	310	1554	4.45564717290156e-07
Juvenile Dermatomyositis (Rothwell)	JDM (R)	Rothwell	36580032	2032	508	2540	0.00832630878694068
Polymyositis (Rothwell)	PM (R)	Rothwell	36580032	3612	903	4515	5.49309094655313e-11

## Sheet: S2
Table S2. Information on all GWAS summary statistics datasets used in this study
Trait code	Label	First Author	Reference	N Controls	N Cases	Total N	Population	N SNPs in features	Most significant feature (P-value)	Overall P-value	Overall FDR	Significant overall?	In selection?
20002_1111_PanUKBB_PanUKBBR2_1	Asthma	PanUKBB	PanUKBBR2	389965	51263	441228	Trans-ethnic (AFR,CSA,EUR)	566	PC13 (5e-272)	0	0	Yes	No
20002_1112_PanUKBB_PanUKBBR2_1	Chronic Obstructive Airways Disease/Copd	PanUKBB	PanUKBBR2	418967	1506	420473	European (EUR)	566	PC13 (1e-05)	0.00154836283099984	0.00280236010477538	Yes	No
20002_1113_PanUKBB_PanUKBBR2_1	Emphysema/Chronic Bronchitis	PanUKBB	PanUKBBR2	423411	5911	429322	Trans-ethnic (CSA,EUR)	566	PC13 (9e-05)	5.8872144829169e-05	0.000116763087244519	Yes	Yes
20002_1154_PanUKBB_PanUKBBR2_1	Irritable Bowel Syndrome	PanUKBB	PanUKBBR2	425748	10198	435946	Trans-ethnic (AFR,CSA,EUR)	566	PC5 (1e-01)	0.531290020398931	0.609383252312991	No	No
20002_1157_PanUKBB_PanUKBBR2_1	Non-Infective Hepatitis	PanUKBB	PanUKBBR2	420040	433	420473	European (EUR)	566	PC3 (1e-01)	0.978396973848411	0.982525231122033	No	No
20002_1222_PanUKBB_PanUKBBR2_1	Type 1 Diabetes	PanUKBB	PanUKBBR2	420110	363	420473	European (EUR)	566	PC3 (5e-05)	3.18757672821323e-08	7.86158820015284e-08	Yes	No
20002_1225_PanUKBB_PanUKBBR2_1	Hyperthyroidism/Thyrotoxicosis	PanUKBB	PanUKBBR2	432615	3331	435946	Trans-ethnic (AFR,CSA,EUR)	566	PC1 (3e-21)	1.22304131991929e-50	6.84903139154802e-50	Yes	Yes
20002_1226_PanUKBB_PanUKBBR2_1	Hypothyroidism/Myxoedema	PanUKBB	PanUKBBR2	414705	21241	435946	Trans-ethnic (CSA,EUR)	566	PC1 (2e-145)	0	0	Yes	No
20002_1234_PanUKBB_PanUKBBR2_1	Adrenocortical Insufficiency/Addison'S Disease	PanUKBB	PanUKBBR2	420310	163	420473	European (EUR)	566	PC3 (2e-03)	0.000212792463728426	0.000406783986886469	Yes	No
20002_1256_PanUKBB_PanUKBBR2_1	Acute Infective Polyneuritis/Guillain-Barre Syndrome	PanUKBB	PanUKBBR2	420299	174	420473	European (EUR)	566	PC4 (5e-02)	0.741907898315197	0.797174175164862	No	No
20002_1261_PanUKBB_PanUKBBR2_1	Multiple Sclerosis	PanUKBB	PanUKBBR2	418938	1535	420473	European (EUR)	566	PC12 (2e-11)	3.16619431144659e-33	1.29923145883498e-32	Yes	No
20002_1313_PanUKBB_PanUKBBR2_1	Ankylosing Spondylitis	PanUKBB	PanUKBBR2	419276	1185	420461	European (EUR)	566	PC1 (2e-02)	0.0464567898916557	0.0702013713918353	No	No
20002_1322_PanUKBB_PanUKBBR2_1	Myositis/Myopathy (UKBB)	PanUKBB	PanUKBBR2	420321	152	420473	European (EUR)	566	PC8 (6e-02)	0.296611306285545	0.364824242356381	No	No
20002_1372_PanUKBB_PanUKBBR2_1	Vasculitis	PanUKBB	PanUKBBR2	420305	168	420473	European (EUR)	566	PC9 (1e-02)	0.0349305817108292	0.0541594687112531	No	No
20002_1374_PanUKBB_PanUKBBR2_1	Allergy/Hypersensitivity/Anaphylaxis	PanUKBB	PanUKBBR2	417480	2993	420473	European (EUR)	566	PC13 (8e-05)	2.43932463687321e-05	5.00482123772262e-05	Yes	No
20002_1377_PanUKBB_PanUKBBR2_1	Polymyalgia Rheumatica	PanUKBB	PanUKBBR2	419588	885	420473	European (EUR)	566	PC8 (7e-03)	0.0748617396909978	0.107009573852597	No	No
20002_1381_PanUKBB_PanUKBBR2_1	Systemic Lupus Erythematosis/Sle	PanUKBB	PanUKBBR2	420002	471	420473	European (EUR)	566	PC2 (2e-12)	2.23191778071571e-13	6.47800526597974e-13	Yes	No
20002_1382_PanUKBB_PanUKBBR2_1	Sjogren'S Syndrome/Sicca Syndrome	PanUKBB	PanUKBBR2	420089	384	420473	European (EUR)	566	PC1 (5e-03)	0.00313059209807278	0.00553963508803957	Yes	No
20002_1384_PanUKBB_PanUKBBR2_1	Scleroderma/Systemic Sclerosis	PanUKBB	PanUKBBR2	420346	127	420473	European (EUR)	566	PC2 (6e-03)	0.0166163904586798	0.0272737995114882	No	No
20002_1385_PanUKBB_PanUKBBR2_1	Allergy Or Anaphylactic Reaction To Food	PanUKBB	PanUKBBR2	418598	1875	420473	European (EUR)	566	PC13 (8e-04)	0.0109942866923532	0.0184921571221206	No	No
20002_1386_PanUKBB_PanUKBBR2_1	Allergy Or Anaphylactic Reaction To Drug	PanUKBB	PanUKBBR2	416766	3707	420473	European (EUR)	566	PC1 (3e-02)	0.267066732456558	0.333658174932603	No	No
20002_1387_PanUKBB_PanUKBBR2_1	Hayfever/Allergic Rhinitis	PanUKBB	PanUKBBR2	416137	25091	441228	Trans-ethnic (AFR,AMR,CSA,EAS,EUR,MID)	566	PC13 (2e-67)	1.10242451339839e-91	8.32942965678784e-91	Yes	Yes
20002_1417_PanUKBB_PanUKBBR2_1	Nasal Polyps	PanUKBB	PanUKBBR2	418630	1843	420473	European (EUR)	566	PC13 (5e-18)	6.65904031185859e-20	2.21657565625503e-19	Yes	No
20002_1428_PanUKBB_PanUKBBR2_1	Thyroiditis	PanUKBB	PanUKBBR2	420272	201	420473	European (EUR)	566	PC8 (8e-03)	0.0491838442958546	0.0736211002667509	No	No
20002_1435_PanUKBB_PanUKBBR2_1	Optic Neuritis	PanUKBB	PanUKBBR2	420342	131	420473	European (EUR)	566	PC4 (3e-02)	0.210378840699243	0.270649535602269	No	No
20002_1437_PanUKBB_PanUKBBR2_1	Myasthenia Gravis	PanUKBB	PanUKBBR2	420357	116	420473	European (EUR)	566	PC1 (2e-02)	0.656699511611252	0.721914474658097	No	No
20002_1448_PanUKBB_PanUKBBR2_1	neutropenia/lymphopenia	PanUKBB	PanUKBBR2	420362	111	420473	European (EUR)	566	PC11 (1e-01)	0.739027023151301	0.795875255701401	No	No
20002_1452_PanUKBB_PanUKBBR2_1	Eczema/Dermatitis	PanUKBB	PanUKBBR2	427501	11152	438653	Trans-ethnic (AFR,CSA,EAS,EUR)	566	PC13 (1e-12)	7.02063634589113e-17	2.24283416150616e-16	Yes	No
20002_1453_PanUKBB_PanUKBBR2_1	Psoriasis	PanUKBB	PanUKBBR2	424412	4898	429310	Trans-ethnic (CSA,EUR)	566	PC5 (8e-05)	1.23026906311779e-06	2.74933368095807e-06	Yes	No
20002_1454_PanUKBB_PanUKBBR2_1	Blistering/Desquamating Skin Disorder	PanUKBB	PanUKBBR2	419809	664	420473	European (EUR)	566	PC12 (1e-02)	0.413013433193643	0.487656120871862	No	No
20002_1456_PanUKBB_PanUKBBR2_1	Malabsorption/Coeliac Disease	PanUKBB	PanUKBBR2	418634	1827	420461	European (EUR)	566	PC7 (1e-16)	4.3982741097586e-43	2.13630456759703e-42	Yes	No
20002_1458_PanUKBB_PanUKBBR2_1	Diverticular Disease/Diverticulitis	PanUKBB	PanUKBBR2	415692	4781	420473	European (EUR)	566	PC1 (2e-02)	0.184733411188085	0.240912612946653	No	No
20002_1459_PanUKBB_PanUKBBR2_1	Colitis/Not Crohns Or Ulcerative Colitis	PanUKBB	PanUKBBR2	419384	1089	420473	European (EUR)	566	PC1 (4e-13)	2.41054554282591e-31	9.64218217130364e-31	Yes	No
20002_1461_PanUKBB_PanUKBBR2_1	Inflammatory Bowel Disease	PanUKBB	PanUKBBR2	420314	159	420473	European (EUR)	566	PC6 (1e-02)	0.245801125056074	0.310348370097324	No	No
20002_1462_PanUKBB_PanUKBBR2_1	Crohns Disease	PanUKBB	PanUKBBR2	419198	1275	420473	European (EUR)	566	PC1 (2e-37)	3.15959703468305e-83	2.31379721309097e-82	Yes	No
20002_1463_PanUKBB_PanUKBBR2_1	Ulcerative Colitis	PanUKBB	PanUKBBR2	427055	2267	429322	Trans-ethnic (CSA,EUR)	566	PC10 (2e-30)	1.13401444051192e-96	9.14899785904532e-96	Yes	No
20002_1464_PanUKBB_PanUKBBR2_1	Rheumatoid Arthritis	PanUKBB	PanUKBBR2	431030	4916	435946	Trans-ethnic (AFR,CSA,EUR)	566	PC9 (3e-14)	9.38697793125407e-40	4.3805897012519e-39	Yes	No
20002_1466_PanUKBB_PanUKBBR2_1	Gout	PanUKBB	PanUKBBR2	423213	6109	429322	Trans-ethnic (CSA,EUR)	566	PC5 (5e-03)	0.0100965353098714	0.0170423787499957	No	No
20002_1477_PanUKBB_PanUKBBR2_1	Psoriatic Arthropathy	PanUKBB	PanUKBBR2	419662	811	420473	European (EUR)	566	PC1 (5e-03)	0.000428756320286082	0.000803496096284154	Yes	No
20002_1530_PanUKBB_PanUKBBR2_1	Iritis	PanUKBB	PanUKBBR2	420294	179	420473	European (EUR)	566	PC6 (2e-01)	0.802261325723466	0.835615735326849	No	No
20002_1538_PanUKBB_PanUKBBR2_1	Arthritis (Nos)	PanUKBB	PanUKBBR2	432490	3456	435946	Trans-ethnic (AFR,CSA,EUR)	566	PC2 (1e-01)	0.750534158525946	0.800189087413708	No	No
20002_1549_PanUKBB_PanUKBBR2_1	Lichen Planus	PanUKBB	PanUKBBR2	420309	164	420473	European (EUR)	566	PC1 (7e-03)	0.268698680600799	0.334818251219844	No	No
20002_1550_PanUKBB_PanUKBBR2_1	Lichen Sclerosis	PanUKBB	PanUKBBR2	420343	130	420473	European (EUR)	566	PC3 (3e-02)	0.464953446881704	0.542445688028655	No	No
20002_1608_PanUKBB_PanUKBBR2_1	Nephritis	PanUKBB	PanUKBBR2	420351	122	420473	European (EUR)	566	PC7 (5e-03)	0.0463311292185	0.0702013713918353	No	No
20002_1660_PanUKBB_PanUKBBR2_1	Rosacea	PanUKBB	PanUKBBR2	419802	671	420473	European (EUR)	566	PC12 (5e-02)	0.233913776305087	0.296914553389924	No	No
20002_1661_PanUKBB_PanUKBBR2_1	Vitiligo	PanUKBB	PanUKBBR2	420353	120	420473	European (EUR)	566	PC1 (7e-07)	1.36580026500146e-07	3.2834390209126e-07	Yes	No
20002_1668_PanUKBB_PanUKBBR2_1	Allergy To House Dust Mite	PanUKBB	PanUKBBR2	420249	224	420473	European (EUR)	566	PC4 (2e-02)	0.107858291362353	0.147955465961038	No	No
AAD_Eriksson_33574239_1	Autoimmune Addison's disease	Eriksson	33574239	4097	1223	5320	European (Finnish + Norwegian)	541	PC1 (1e-15)	2.3127387823675e-35	1.03855062302541e-34	Yes	Yes
AAVMPO_Wong_up_1	MPO+ AAV	Wong	doi:10.17863/CAM.51022	6717	609	7326	European	566	PC1 (6e-09)	4.10274938841573e-14	1.21298677570552e-13	Yes	Yes
AAVPR3_Wong_up_1	PR3+ AAV	Wong	doi:10.17863/CAM.51022	6717	1142	7859	European	566	PC9 (3e-05)	2.23512834041992e-07	5.24099059132947e-07	Yes	Yes
ACGLONEPH_Sakaue_doi1011012020102320213652_1	Acute glomerulonephritis	Sakaue	doi:10.1101/2020.10.23.20213652	174345	443	174788	East Asian (Japanese)	534	PC4 (4e-01)	0.666645938066121	0.7294792333781	No	No
AIHEP_Sakaue_doi1011012020102320213652_1	Autoimmune Hepatitis	Sakaue	doi:10.1101/2020.10.23.20213652	166529	85	166614	East Asian (Japanese)	534	PC9 (7e-01)	0.922609348018277	0.932403502455838	No	No
AITD_Saevarsdottir_32581359_1	Autoimmune Thyroid disease	Saevarsdottir	32581359	725172	30234	755406	European (Iceland + UK)	552	PC1 (6e-156)	0	0	Yes	No
ALCON_Sakaue_doi1011012020102320213652_1	Allergic conjunctivitis	Sakaue	doi:10.1101/2020.10.23.20213652	174719	3900	178619	East Asian (Japanese)	534	PC6 (2e-01)	0.278260670299511	0.344927289225436	No	No
ALLERGIC_CONTACT_DERMA_DRUGS_CONTACT_W_SKIN_FinnGen_FinnGenR7_1	Allergic contact dermatitis due to drugs in contact with skin	FinnGen	FinnGenR7	308706	448	309154	European (Finnish)	562	PC9 (5e-02)	0.688967043554558	0.750453804878649	No	No
ALLERG_ASTHMA_EXMORE_FinnGen_FinnGenR7_1	Allergic asthma (mode) (more controls excluded)	FinnGen	FinnGenR7	175182	10877	186059	European (Finnish)	562	PC13 (2e-55)	2.74586274004936e-68	1.86718666323356e-67	Yes	No
ALLERG_ASTHMA_FinnGen_FinnGenR7_1	Allergic asthma	FinnGen	FinnGenR7	180942	10877	191819	European (Finnish)	562	PC13 (8e-56)	1.79403648881579e-68	1.23762517199466e-67	Yes	No
ALLERG_RHINITIS_FinnGen_FinnGenR7_1	Allergic rhinitis	FinnGen	FinnGenR7	298829	8430	307259	European (Finnish)	562	PC13 (4e-30)	1.52738927552395e-33	6.32206343608174e-33	Yes	No
ALR_Ishigaki_doi101101795948_1	Allergic rhinitis	Ishigaki	doi:10.1101/795948	206707	5746	212453	East Asian (Japanese)	529	PC8 (1e-01)	0.843126696632542	0.870560320167223	No	No
ALR_Kubo_BBJ_1	Allergic rhinitis	Kubo	BBJ	206707	5746	212453	East Asian (Japanese)	529	PC8 (1e-01)	0.843126687409909	0.870560320167223	No	No
ALR_Sakaue_doi1011012020102320213652_1	Allergic rhinitis	Sakaue	doi:10.1101/2020.10.23.20213652	153666	7897	161563	East Asian (Japanese)	534	PC13 (3e-01)	0.191364087169066	0.248199742486309	No	No
ANS_Li_30946743_1	Ankylosing Spondylitis	Li	30946743	1841	1480	3321	Asian (Turkish + Iranian)	564	PC12 (2e-02)	0.0730170303371374	0.105003342720476	No	No
ANS_Li_30946743_2	Ankylosing Spondylitis	Li	30946743	830	479	1309	Asian (Iranian)	563	PC10 (1e-03)	0.0126958546426646	0.0212789676405224	No	No
ANS_Li_30946743_3	Ankylosing Spondylitis	Li	30946743	1011	1001	2012	Asian (Turkish)	563	PC12 (7e-03)	0.00946091661793159	0.0161412054126718	No	No
APAP_Sakaue_33589587_1	Autoimmune pulmonary alveolar proteinosis	Sakaue	33589587	395	198	593	East Asian (Japanese)	515	PC2 (4e-02)	0.0142485284338108	0.0236317056951008	No	No
ARTRHO_POSTDYSENTERIC_FinnGen_FinnGenR7_1	Postydysenteric arthropathy	FinnGen	FinnGenR7	307448	200	307648	European (Finnish)	562	PC6 (4e-02)	0.233870580338835	0.296914553389924	No	No
ASTAO_Ferreira_30929738_1	Adult-onset Asthma	Ferreira	30929738	300671	26582	327253	European	565	PC13 (4e-131)	5.79817431066696e-155	8.11744403493374e-154	Yes	Yes
ASTB_Kubo_BBJ_1	Bronchial Asthma	Kubo	BBJ	201592	8216	209808	East Asian (Japanese)	529	PC4 (9e-03)	2.10674394548039e-06	4.64263943541049e-06	Yes	No
ASTCO_Ferreira_30929738_1	Childhood-onset Asthma	Ferreira	30929738	300671	13962	314633	European	565	PC13 (6e-228)	0	0	Yes	Yes
ASTCO_Sakaue_doi1011012020102320213652_1	Childhood-onset Asthma	Sakaue	doi:10.1101/2020.10.23.20213652	161803	547	162350	East Asian (Japanese)	534	PC13 (2e-02)	0.0604095380776147	0.0874010338144213	No	No
ASTER_Ferreira_29083406_1	Asthma and/or Eczema and/or Rhinitis	Ferreira	29083406	34934	83335	118269	European	565	PC13 (2e-66)	3.15393870002832e-93	2.46110626428439e-92	Yes	No
ASTHMA_ALLERG_EXMORE_FinnGen_FinnGenR7_1	Asthma and allergy (more controls excluded)	FinnGen	FinnGenR7	175182	4512	179694	European (Finnish)	562	PC13 (2e-26)	1.84941330710257e-34	7.86000655518592e-34	Yes	No
ASTHMA_ALLERG_FinnGen_FinnGenR7_1	Asthma and allergy	FinnGen	FinnGenR7	180942	4512	185454	European (Finnish)	562	PC13 (2e-26)	1.33471184854001e-34	5.77566218095495e-34	Yes	No
ASTHMA_CHILD_EXMORE_FinnGen_FinnGenR7_1	Childhood asthma (age<16) (more controls excluded)	FinnGen	FinnGenR7	175182	4549	179731	European (Finnish)	562	PC13 (3e-28)	4.80937050131867e-35	2.11968551724786e-34	Yes	No
ASTHMA_CHILD_FinnGen_FinnGenR7_1	Childhood asthma (age<16)	FinnGen	FinnGenR7	180942	4549	185491	European (Finnish)	562	PC13 (3e-28)	5.28509832122116e-35	2.30798789073511e-34	Yes	No
ASTHMA_EOSINOPHIL_SUGG_FinnGen_FinnGenR7_1	Suggestive for eosinophilic asthma	FinnGen	FinnGenR7	276803	1884	278687	European (Finnish)	562	PC13 (1e-35)	7.36179387933711e-47	3.76797192103706e-46	Yes	No
ASTHMA_HOSPITAL_MAIN_FinnGen_FinnGenR7_1	Asthma, hospital admissions , main diagnosis only	FinnGen	FinnGenR7	282796	26358	309154	European (Finnish)	562	PC13 (3e-85)	9.93504534240792e-98	8.15358893618305e-97	Yes	No
ASTHMA_MIXED_EXMORE_FinnGen_FinnGenR7_1	Asthma mixed form (mode) (more controls excluded)	FinnGen	FinnGenR7	175182	2836	178018	European (Finnish)	562	PC13 (7e-20)	1.35749681493949e-16	4.25110844678419e-16	Yes	No
ASTHMA_MIXED_FinnGen_FinnGenR7_1	Asthma mixed form	FinnGen	FinnGenR7	180942	2836	183778	European (Finnish)	562	PC13 (6e-20)	1.0236952814444e-16	3.24852635978356e-16	Yes	No
ASTHMA_MODE_FinnGen_FinnGenR7_1	Asthma (mode)	FinnGen	FinnGenR7	181596	32351	213947	European (Finnish)	562	PC13 (2e-102)	2.7433259243854e-117	2.56043752942637e-116	Yes	No
ASTHMA_NAS_EXMORE_FinnGen_FinnGenR7_1	Asthma, unspecified (mode) (more controls excluded)	FinnGen	FinnGenR7	175182	20883	196065	European (Finnish)	562	PC13 (3e-64)	2.84387389010883e-65	1.82930266444838e-64	Yes	No
ASTHMA_NAS_FinnGen_FinnGenR7_1	Asthma (unspecified)	FinnGen	FinnGenR7	180942	20883	201825	European (Finnish)	562	PC13 (7e-65)	1.24985266562243e-65	8.14972423063393e-65	Yes	No
ASTHMA_NONALLERG_FinnGen_FinnGenR7_1	Non-allergic asthma (mode)	FinnGen	FinnGenR7	300320	8833	309153	European (Finnish)	562	PC13 (4e-13)	7.09536353220328e-14	2.07202027075384e-13	Yes	No
ASTR_Ferreira_29083406_1	Asthma-only vs. Rhinitis-only	Ferreira	29083406	26125	2048	28173	European	565	PC5 (4e-03)	0.0481271215056876	0.072266592544818	No	No
AST_Anantharaman_22188591_1	Asthma	Anantharaman	22188591	490	490	980	East Asian (Chinese)	478	PC4 (1e-01)	0.749328649033069	0.800189087413708	No	No
AST_Daya_30787307_1	Asthma	Daya	30787307	7645	7009	14654	African	558	PC13 (3e-04)	0.0524600012995486	0.0773094755993348	No	No
AST_Demenais_29273806_2	Asthma	Demenais	29273806	118538	23948	142486	Trans-ethnic (European + Asian + African + Hispanic/Latin American)	566	PC13 (5e-165)	3.83062006894724e-204	9.11687576409443e-203	Yes	No
AST_Ishigaki_doi101101795948_1	Asthma	Ishigaki	doi:10.1101/795948	201592	8216	209808	East Asian (Japanese)	529	PC4 (9e-03)	2.10674394548039e-06	4.64263943541049e-06	Yes	No
AST_Moffatt_20860503_1	Asthma	Moffatt	20860503	16110	10365	26475	European	516	PC13 (1e-71)	5.73020579317451e-79	4.07101187694189e-78	Yes	No
AST_Myers_24824216_1	Asthma	Myers	24824216	1535	1052	2587	European (North America)	528	PC13 (5e-05)	0.0258300579967457	0.0409836920215032	No	No
AST_Myers_24824216_2	Asthma	Myers	24824216	1535	1019	2554	European (North America)	528	PC13 (9e-08)	1.74683327209262e-07	4.1783549623924e-07	Yes	No
AST_Myers_24824216_3	Asthma	Myers	24824216	1503	675	2178	African (African Americans + Afro-Caribbean)	502	PC9 (1e-01)	0.736382384853788	0.794825431270755	No	No
AST_Myers_24824216_4	Asthma	Myers	24824216	1503	837	2340	African (African Americans + Afro-Caribbean)	502	PC13 (2e-02)	0.463239894528894	0.541774422102589	No	No
AST_Myers_24824216_5	Asthma	Myers	24824216	792	926	1718	Latin American (Latino)	524	PC8 (8e-02)	0.574696874374472	0.648236284839452	No	No
AST_Myers_24824216_6	Asthma	Myers	24824216	792	710	1502	Latin American (Latino)	525	PC9 (7e-02)	0.88547608513036	0.903943416558804	No	No
AST_Sakaue_doi1011012020102320213652_1	Asthma	Sakaue	doi:10.1101/2020.10.23.20213652	162933	13015	175948	East Asian (Japanese)	534	PC13 (2e-03)	9.5633089901352e-06	1.98783191235998e-05	Yes	No
ATD_Ishigaki_doi101101795948_1	Atopic Dermatitis	Ishigaki	doi:10.1101/795948	209651	2385	212036	East Asian (Japanese)	529	PC10 (3e-02)	0.05244731241643	0.0773094755993348	No	No
ATD_Kubo_BBJ_1	Atopic Dermatitis	Kubo	BBJ	209651	2385	212036	East Asian (Japanese)	529	PC10 (3e-02)	0.05244731241643	0.0773094755993348	No	No
ATD_Paternoster_26482879_1	Atopic Dermatitis	Paternoster	26482879	95464	21399	116863	Trans-ethnic	566	PC13 (4e-15)	3.27041393693192e-24	1.17933108634818e-23	Yes	Yes
ATD_Sakaue_doi1011012020102320213652_1	Atopic Dermatitis	Sakaue	doi:10.1101/2020.10.23.20213652	163807	4296	168103	East Asian (Japanese)	534	PC10 (7e-02)	0.148503752755488	0.198005003673984	No	No
ATOPIC_STRICT_FinnGen_FinnGenR7_1	Atopic dermatitis, strict definition	FinnGen	FinnGenR7	300873	7895	308768	European (Finnish)	562	PC13 (9e-20)	3.74761890742732e-35	1.6671650466686e-34	Yes	No
ATOPIC_STRICT_REIMB_FinnGen_FinnGenR7_1	Atopic dermatitis, strict definition with reimbursement	FinnGen	FinnGenR7	278634	8281	286915	European (Finnish)	562	PC13 (3e-22)	4.8979254991195e-38	2.26350731803969e-37	Yes	No
AUTOIMMUNE_HYPERTHYROIDISM_FinnGen_FinnGenR7_1	Autoimmune hyperthyroidism	FinnGen	FinnGenR7	231654	1421	233075	European (Finnish)	562	PC1 (6e-11)	1.93361384204631e-22	6.81777917640032e-22	Yes	No
BEHD_Sakaue_doi1011012020102320213652_1	Behçet's disease	Sakaue	doi:10.1101/2020.10.23.20213652	171966	78	172044	East Asian (Japanese)	534	PC7 (4e-01)	0.77285529075897	0.815696493129201	No	No
BSC_Kuiper_24957906_1	Birdshot Corioretinopathy	Kuiper	24957906	693	117	810	European	565	PC7 (7e-02)	0.378629517236346	0.453973929986148	No	No
CDP_Lee_28067912_1	Poor Crohn's Disease Prognosis	Lee	28067912	972	1762	2734	European	563	PC5 (6e-04)	4.27877335004748e-06	9.17430682262433e-06	Yes	No
CD_Brant_27693347_1	Crohn's Disease	Brant	27693347	5002	1646	6648	African (African Americans)	561	PC1 (5e-14)	7.41957978526314e-26	2.80295236332163e-25	Yes	No
CD_Liu_26192919_1	Crohn's Disease	Liu	26192919	14957	5956	20913	European	565	PC3 (4e-161)	0	0	Yes	No
CHILDHOOD_ALLERGY_FinnGen_FinnGenR7_1	Childhood allergy (age < 16)	FinnGen	FinnGenR7	305042	4112	309154	European (Finnish)	562	PC13 (5e-17)	4.65536554928354e-19	1.52824413893722e-18	Yes	No
CHIRBIL_PRIM_FinnGen_FinnGenR7_1	Primary biliary cholangitis	FinnGen	FinnGenR7	232612	433	233045	European (Finnish)	562	PC3 (1e-05)	2.48858928132397e-17	8.05828910143e-17	Yes	Yes
CHRONLARGE_FinnGen_FinnGenR7_1	Crohn's disease of large intestine	FinnGen	FinnGenR7	296008	1220	297228	European (Finnish)	562	PC1 (3e-28)	2.82506068402723e-50	1.56363823906623e-49	Yes	No
CHRONNAS_FinnGen_FinnGenR7_1	Chron's disease NAS	FinnGen	FinnGenR7	296008	1545	297553	European (Finnish)	562	PC3 (5e-20)	4.11475061057745e-42	1.95862129063487e-41	Yes	No
CHRONOTH_FinnGen_FinnGenR7_1	Other Chron's disease	FinnGen	FinnGenR7	296008	1560	297568	European (Finnish)	562	PC1 (5e-30)	7.51527828878753e-57	4.64580839670502e-56	Yes	No
CHRONSMALL_FinnGen_FinnGenR7_1	Crohn's disease of small interstine	FinnGen	FinnGenR7	296008	1501	297509	European (Finnish)	562	PC1 (4e-29)	4.73012196129145e-47	2.44732397127688e-46	Yes	No
CONDER_Sakaue_doi1011012020102320213652_1	Contact dermatitis	Sakaue	doi:10.1101/2020.10.23.20213652	161777	247	162024	East Asian (Japanese)	534	PC4 (3e-01)	0.639616938897832	0.708041076547367	No	No
COPD_EARLY_EXMORE_FinnGen_FinnGenR7_1	Early onset COPD (more controls excluded)	FinnGen	FinnGenR7	181596	5587	187183	European (Finnish)	562	PC13 (1e-10)	5.10482248258332e-07	1.16821899120657e-06	Yes	No
COPD_EARLY_FinnGen_FinnGenR7_1	Early onset COPD	FinnGen	FinnGenR7	296473	5587	302060	European (Finnish)	562	PC13 (2e-07)	5.98720539920592e-05	0.000117764866529835	Yes	No
COPD_HOSPITAL_FinnGen_FinnGenR7_1	COPD, hospital admissions	FinnGen	FinnGenR7	296735	12419	309154	European (Finnish)	562	PC13 (8e-12)	5.08695680767564e-08	1.2354037961498e-07	Yes	No
COPD_INSUFFICIENCY_FinnGen_FinnGenR7_1	COPD-related respiratory insufficiency	FinnGen	FinnGenR7	296473	2297	298770	European (Finnish)	562	PC13 (2e-04)	0.0392245875187167	0.0604236364365992	No	No
COPD_Kubo_BBJ_1	Chronic obstructive pulmonary disease	Kubo	BBJ	201592	3315	204907	East Asian (Japanese)	529	PC8 (2e-01)	0.627889650508307	0.699942561222375	No	No
COPD_LATER_EXMORE_FinnGen_FinnGenR7_1	Later onset COPD (more controls excluded)	FinnGen	FinnGenR7	7944	7094	15038	European (Finnish)	562	PC13 (7e-05)	0.00630023032606158	0.0108656146203091	No	No
COPD_LATER_FinnGen_FinnGenR7_1	Later onset COPD	FinnGen	FinnGenR7	18856	7094	25950	European (Finnish)	562	PC13 (1e-03)	0.0220398376811914	0.0355625855466004	No	No
COPD_MODE_FinnGen_FinnGenR7_1	COPD (mode)	FinnGen	FinnGenR7	182685	12681	195366	European (Finnish)	562	PC13 (2e-15)	2.70452565844437e-11	7.31451257624727e-11	Yes	No
COPD_Sakaue_doi1011012020102320213652_1	Chronic obstructive pulmonary disease	Sakaue	doi:10.1101/2020.10.23.20213652	162653	4017	166670	East Asian (Japanese)	534	PC2 (3e-01)	0.817825902784229	0.849967532151295	No	No
CREST_FinnGen_FinnGenR7_1	CR(E)ST syndrome	FinnGen	FinnGenR7	308875	279	309154	European (Finnish)	562	PC2 (8e-06)	0.000303713099251743	0.000573680298586626	Yes	Yes
CROHN_ARTHR_FinnGen_FinnGenR7_1	Arthropathy in Crohn disease	FinnGen	FinnGenR7	306336	200	306536	European (Finnish)	562	PC3 (2e-02)	0.0358466286258476	0.0553993351490372	No	No
D3_AGRANULOCYTOSIS_FinnGen_FinnGenR7_1	Agranulocytosis	FinnGen	FinnGenR7	304076	2491	306567	European (Finnish)	562	PC5 (7e-03)	0.0279663453962458	0.0440794053265331	No	No
D3_AIHA_OTHER_FinnGen_FinnGenR7_1	Other autoimmune haemolytic anaemias	FinnGen	FinnGenR7	308515	200	308715	European (Finnish)	562	PC2 (3e-02)	0.0979239860909331	0.135894511309866	No	No
D3_ALLERGPURPURA_FinnGen_FinnGenR7_1	Allergic purpura	FinnGen	FinnGenR7	304806	690	305496	European (Finnish)	562	PC13 (5e-03)	0.0922123527182218	0.129097293805511	No	No
D3_COMBIMMUDEF_FinnGen_FinnGenR7_1	Combined immunodeficiencies	FinnGen	FinnGenR7	304494	260	304754	European (Finnish)	562	PC4 (1e-02)	0.125565544392149	0.169798861166656	No	No
D3_COMPLEMENTDEF_FinnGen_FinnGenR7_1	Defects in the complement system	FinnGen	FinnGenR7	304494	132	304626	European (Finnish)	562	PC11 (1e-01)	0.638667496375571	0.708041076547367	No	No
D3_CVID_FinnGen_FinnGenR7_1	Common variable immunodeficiency	FinnGen	FinnGenR7	304494	132	304626	European (Finnish)	562	PC13 (3e-02)	0.0817081330139985	0.115409707165173	No	No
D3_DEF_IGG_FinnGen_FinnGenR7_1	Selective deficiency of immunoglobulin G [IgG] subclasses	FinnGen	FinnGenR7	304494	137	304631	European (Finnish)	562	PC11 (1e-03)	0.0506695297604282	0.0756071980124258	No	No
D3_DEF_IIGA_FinnGen_FinnGenR7_1	Selective deficiency of immunoglobulin A [IgA]y	FinnGen	FinnGenR7	304494	86	304580	European (Finnish)	562	PC7 (1e-01)	0.731017040554586	0.79082752569087	No	No
D3_EOSINOPHILIA_FinnGen_FinnGenR7_1	Eosinophilia	FinnGen	FinnGenR7	304076	303	304379	European (Finnish)	562	PC11 (4e-02)	0.136889832041869	0.184587988815665	No	No
D3_IMMUDEFANTIBODYNAS_FinnGen_FinnGenR7_1	Other and unspecified immunodeficiencies with predominantly antibody defects	FinnGen	FinnGenR7	304494	248	304742	European (Finnish)	562	PC11 (1e-02)	0.119298955123256	0.162246578967628	No	No
D3_IMMUDEFANTIBODY_FinnGen_FinnGenR7_1	Immunodeficiency with predominantly antibody defects	FinnGen	FinnGenR7	304494	553	305047	European (Finnish)	562	PC13 (5e-03)	0.0745290517883013	0.106854905575998	No	No
D3_IMMUDEFOTHER_FinnGen_FinnGenR7_1	Other immunodeficiencies	FinnGen	FinnGenR7	304494	223	304717	European (Finnish)	562	PC7 (6e-02)	0.355519116995249	0.429510405303905	No	No
D3_IMMUDEF_FinnGen_FinnGenR7_1	Immunodeficiencies	FinnGen	FinnGenR7	308089	1065	309154	European (Finnish)	562	PC13 (8e-04)	0.015057528750065	0.0248867489063574	No	No
D3_IMMUNEMECHANISMOTHER_FinnGen_FinnGenR7_1	Other disorders involving the immune mechanism, not elsewhere classified	FinnGen	FinnGenR7	304494	604	305098	European (Finnish)	562	PC8 (5e-03)	0.0274743789732179	0.0434478551204376	No	No
D3_ITP_FinnGen_FinnGenR7_1	Idiopathic thrombocytopenic purpura	FinnGen	FinnGenR7	304806	605	305411	European (Finnish)	562	PC3 (1e-04)	0.000229083528716342	0.000436175038675915	Yes	Yes
D3_KELA_IMMUDEF_FinnGen_FinnGenR7_1	Kela reimbursement Agammaglobulinemia (D80-84)	FinnGen	FinnGenR7	304494	159	304653	European (Finnish)	562	PC3 (1e-02)	0.0461746956497514	0.0702013713918353	No	No
D3_NONHEREDHYPOGAMMA_FinnGen_FinnGenR7_1	Nonhereditary hypogammaglobulinemia	FinnGen	FinnGenR7	304494	216	304710	European (Finnish)	562	PC6 (5e-02)	0.456583372982984	0.535304644186947	No	No
D3_OTHERWHITECELL_FinnGen_FinnGenR7_1	Other disorders of white blood cells	FinnGen	FinnGenR7	304076	1086	305162	European (Finnish)	562	PC10 (4e-02)	0.677035018681155	0.739148323147316	No	No
D3_SARCOIDOSIS_FinnGen_FinnGenR7_1	Sarcoidosis	FinnGen	FinnGenR7	304494	3103	307597	European (Finnish)	562	PC3 (9e-09)	1.19205905979568e-11	3.29895414222525e-11	Yes	Yes
D3_WHITEBLOODCELLNAS_FinnGen_FinnGenR7_1	Other and unspecified disorders of white blood cells	FinnGen	FinnGenR7	304076	775	304851	European (Finnish)	562	PC8 (7e-02)	0.27709149787169	0.344374811976304	No	No
DERMATOPOLY_FG_FinnGen_FinnGenR7_1	Dermatopolymyositis (FinnGen)	FinnGen	FinnGenR7	238484	309	238793	European (Finnish)	562	PC13 (2e-04)	6.3832622281479e-06	1.34443930114973e-05	Yes	No
DMY_Miller_26291516_1	Dermatomyositis (Miller)	Miller	26291516	4724	705	5429	European	564	PC1 (2e-04)	0.000178261886875691	0.000343533028958822	Yes	Yes
DMY_Rothwell_up_1	Dermatomyositis (Rothwell)	Rothwell	36580032	3268	817	4085	European	479	PC1 (2e-04)	5.68078820289897e-06	1.20180230425774e-05	Yes	Yes
DM_NEOVASCULAR_GLAUCOMA_FinnGen_FinnGenR7_1	Neovascular glaucoma	FinnGen	FinnGenR7	296912	841	297753	European (Finnish)	562	PC3 (1e-02)	0.397933657984121	0.474727872682811	No	No
E4_DM1COMA_FinnGen_FinnGenR7_1	Type 1 diabetes with coma	FinnGen	FinnGenR7	255466	1732	257198	European (Finnish)	562	PC1 (2e-18)	1.83537448431767e-60	1.14952401912528e-59	Yes	No
E4_DM1KETO_FinnGen_FinnGenR7_1	Type 1 diabetes with ketoacidosis	FinnGen	FinnGenR7	255466	1781	257247	European (Finnish)	562	PC1 (4e-26)	1.91088436436101e-66	1.26330688532756e-65	Yes	No
E4_DM1NASCOMP_FinnGen_FinnGenR7_1	Type 1 diabetes with other specified/multiple/unspecified complications	FinnGen	FinnGenR7	255466	5055	260521	European (Finnish)	562	PC1 (8e-50)	8.90340751354151e-144	1.08667230165276e-142	Yes	No
E4_DM1NEU_FinnGen_FinnGenR7_1	Type 1 diabetes with neurological complications	FinnGen	FinnGenR7	255466	867	256333	European (Finnish)	562	PC1 (3e-09)	4.94928042136843e-25	1.82624610897006e-24	Yes	No
E4_DM1NOCOMP_FinnGen_FinnGenR7_1	Type 1 diabetes without complications	FinnGen	FinnGenR7	255466	7205	262671	European (Finnish)	562	PC1 (1e-59)	1.76906930793802e-197	3.82762268444772e-196	Yes	No
E4_DM1OPTH_FinnGen_FinnGenR7_1	Type 1 diabetes with ophthalmic complications	FinnGen	FinnGenR7	255466	4204	259670	European (Finnish)	562	PC1 (9e-42)	5.96359086194556e-152	7.67207905482726e-151	Yes	No
E4_DM1PERIPH_FinnGen_FinnGenR7_1	Type 1 diabetes with peripheral circulatory complications	FinnGen	FinnGenR7	255466	546	256012	European (Finnish)	562	PC1 (1e-04)	2.11570150526895e-10	5.56394429009956e-10	Yes	No
E4_DM1REN_FinnGen_FinnGenR7_1	Type 1 diabetes with renal complications	FinnGen	FinnGenR7	255466	1342	256808	European (Finnish)	562	PC1 (2e-18)	5.398773611421e-49	2.92024572617772e-48	Yes	No
E4_DM1_FinnGen_FinnGenR7_1	Type 1 diabetes	FinnGen	FinnGenR7	255466	8671	264137	European (Finnish)	562	PC1 (2e-59)	6.32927625948927e-187	1.15874442289111e-185	Yes	Yes
E4_DM1_STRICT_FinnGen_FinnGenR7_1	Type 1 diabetes, strict (exclude DM2)	FinnGen	FinnGenR7	256173	3678	259851	European (Finnish)	562	PC1 (8e-39)	3.60018373784425e-126	3.49732134533441e-125	Yes	No
E4_GRAVES_OPHT_STRICT_FinnGen_FinnGenR7_1	Graves opthalmopathy, strict	FinnGen	FinnGenR7	308718	436	309154	European (Finnish)	562	PC3 (8e-04)	1.84612661373512e-07	4.39378134068958e-07	Yes	No
E4_GRAVES_STRICT_FinnGen_FinnGenR7_1	Graves disease, strict definition	FinnGen	FinnGenR7	6691	2311	9002	European (Finnish)	562	PC1 (8e-07)	4.9348571864528e-09	1.24946384082528e-08	Yes	No
E4_HYPERPARA_FinnGen_FinnGenR7_1	Hyperparathyroidism	FinnGen	FinnGenR7	297590	4386	301976	European (Finnish)	562	PC11 (7e-04)	0.0161892134444933	0.0266645868497537	No	No
E4_HYPOPARA_FinnGen_FinnGenR7_1	Hypoparathyroidism	FinnGen	FinnGenR7	297590	709	298299	European (Finnish)	562	PC10 (2e-02)	0.120564664540261	0.163500798635796	No	No
E4_HYTHYNAS_FinnGen_FinnGenR7_1	Hypothyroidism,other/unspecified	FinnGen	FinnGenR7	263704	38554	302258	European (Finnish)	562	PC1 (1e-86)	2.75460180943037e-260	8.19494038305535e-259	Yes	No
E4_HYTHYPOSTINF_FinnGen_FinnGenR7_1	Postinfectious hypothyroidism	FinnGen	FinnGenR7	263704	134	263838	European (Finnish)	562	PC1 (2e-04)	1.23936698146955e-06	2.75672281859582e-06	Yes	No
E4_HYTHY_AI_STRICT_FinnGen_FinnGenR7_1	Hypothyroidism, strict autoimmune	FinnGen	FinnGenR7	227415	33422	260837	European (Finnish)	562	PC1 (7e-87)	1.22623266799606e-306	4.1691910711866e-305	Yes	Yes
E4_HYTHY_AI_STRICT_PURCH_FinnGen_FinnGenR7_1	Hypothyroidism, strict autoimmune, 3 medication purchases required	FinnGen	FinnGenR7	271027	33059	304086	European (Finnish)	562	PC1 (8e-82)	2.37545396504524e-251	6.28175604089741e-250	Yes	No
E4_THYROIDITAUTOIM_FinnGen_FinnGenR7_1	Autoimmune thyroiditis	FinnGen	FinnGenR7	263704	366	264070	European (Finnish)	562	PC1 (1e-07)	5.62665490765888e-17	1.8096538757065e-16	Yes	No
E4_THYROIDITNAS_FinnGen_FinnGenR7_1	Thyroiditis, unspecified	FinnGen	FinnGenR7	263704	330	264034	European (Finnish)	562	PC13 (2e-02)	0.105470433716647	0.145098053321168	No	No
E4_THYROIDITSUBAC_FinnGen_FinnGenR7_1	Subacute thyroiditis	FinnGen	FinnGenR7	263704	598	264302	European (Finnish)	562	PC3 (1e-02)	0.302832374922841	0.369546227213854	No	No
EGPAANCAn_Lyons_31719529_1	ANCA negative EGPA	Lyons	31719529	6688	352	7040	European	566	PC13 (3e-17)	1.44939471086705e-18	4.72542385186792e-18	Yes	Yes
EGPAMPO_Lyons_31719529_1	MPO+ EGPA	Lyons	31719529	6688	159	6847	European	566	PC13 (2e-06)	1.36908082128368e-05	2.83340204752623e-05	Yes	Yes
EGPA_Lyons_31719529_1	Eosinophilic Granulomatosis with Polyangiitis	Lyons	31719529	6688	534	7222	European	566	PC13 (3e-20)	8.67660267572517e-24	3.10531043131217e-23	Yes	Yes
EOE_Chang_34506852_1	Eosinophilic Esophagitis	Chang	34506852	13634	1930	15564	European	566	PC13 (3e-11)	9.31063780695452e-16	2.84093820263484e-15	Yes	Yes
ESOSINOPHIL_DISEASE_FinnGen_FinnGenR7_1	Eosinophilic disease (BM)	FinnGen	FinnGenR7	182685	303	182988	European (Finnish)	562	PC13 (4e-02)	0.102991425532388	0.142098314647585	No	No
FELTY_FinnGen_FinnGenR7_1	Felty syndrome	FinnGen	FinnGenR7	301860	123	301983	European (Finnish)	562	PC1 (2e-04)	0.000191005607879172	0.000366607537703572	Yes	Yes
FOODAL_Sakaue_doi1011012020102320213652_1	Food allergy	Sakaue	doi:10.1101/2020.10.23.20213652	165939	3777	169716	East Asian (Japanese)	534	PC12 (4e-02)	0.58121258988299	0.654035916747762	No	No
G6_GUILBAR_FinnGen_FinnGenR7_1	Guillain-Barre syndrome	FinnGen	FinnGenR7	304249	329	304578	European (Finnish)	562	PC11 (5e-02)	0.774710130325767	0.815845181493507	No	No
G6_MS_FinnGen_FinnGenR7_1	Multiple Sclerosis	FinnGen	FinnGenR7	306615	1676	308291	European (Finnish)	562	PC12 (1e-11)	9.3530381873924e-32	3.77292048915151e-31	Yes	Yes
G6_MYASTHENIA_FinnGen_FinnGenR7_1	Myasthenia gravis	FinnGen	FinnGenR7	306543	329	306872	European (Finnish)	562	PC9 (2e-02)	0.194370421826663	0.251413915188836	No	No
GIANT_CELL_TEMP_ARTERITIS_FinnGen_FinnGenR7_1	Giant cell arteritis with polymyalgia rheumatica	FinnGen	FinnGenR7	307855	685	308540	European (Finnish)	562	PC8 (3e-02)	0.0886537042886617	0.124481307496764	No	No
GOUT_FinnGen_FinnGenR7_1	Gout	FinnGen	FinnGenR7	284844	6031	290875	European (Finnish)	562	PC8 (3e-04)	0.000158636363297588	0.000306954914348178	Yes	Yes
GOUT_IDIO_FinnGen_FinnGenR7_1	Idiopathic gout	FinnGen	FinnGenR7	303123	1541	304664	European (Finnish)	562	PC13 (1e-02)	0.0394791171998238	0.0606195477003746	No	No
GOUT_Koettgen_23263486_1	Gout	Koettgen	23263486	67259	2115	69374	European	564	PC3 (1e-01)	0.865103752547879	0.885568572500625	No	No
GOUT_NOS_FinnGen_FinnGenR7_1	Gout, unspecified	FinnGen	FinnGenR7	303123	3850	306973	European (Finnish)	562	PC8 (1e-03)	0.00167817306390219	0.00302579688794486	Yes	No
GOUT_STRICT_FinnGen_FinnGenR7_1	Gout, strict definition	FinnGen	FinnGenR7	304399	3290	307689	European (Finnish)	562	PC8 (8e-03)	0.00613207322032776	0.0106140612831855	No	No
GRAVD_Kubo_BBJ_1	Graves' disease	Kubo	BBJ	210277	2176	212453	East Asian (Japanese)	529	PC13 (2e-03)	3.24615345455067e-08	7.92394381726215e-08	Yes	No
GRAVD_Okada_UP_1	Graves' disease	Okada	Unpublished	210277	2176	212453	East Asian (Japanese)	529	PC13 (2e-03)	3.24615345455067e-08	7.92394381726215e-08	Yes	No
GRAVD_Okada_UP_2	Graves' disease	Okada	Unpublished	101527	1579	103106	East Asian (Japanese)	529	PC13 (3e-02)	7.85167013473043e-05	0.000153802262721469	Yes	No
GRAVD_Okada_UP_3	Graves' disease	Okada	Unpublished	108750	597	109347	East Asian (Japanese)	529	PC13 (2e-02)	0.00227264296939556	0.00406683478733942	Yes	No
GRAVD_Sakaue_doi1011012020102320213652_1	Graves' disease	Sakaue	doi:10.1101/2020.10.23.20213652	172656	2809	175465	East Asian (Japanese)	534	PC13 (6e-03)	1.14680604037636e-06	2.57490412839221e-06	Yes	No
H7_ALLERGICCONJUNCTIVITIS_FinnGen_FinnGenR7_1	Allergic conjunctivitis	FinnGen	FinnGenR7	293587	15567	309154	European (Finnish)	562	PC13 (4e-19)	3.18205272669505e-25	1.18332585773972e-24	Yes	No
H7_CONJUNCTIVITISATOPIC_FinnGen_FinnGenR7_1	Atopic conjunctivitis	FinnGen	FinnGenR7	285087	926	286013	European (Finnish)	562	PC6 (7e-04)	0.040939586894061	0.0626599465002349	No	No
HASHID_Sakaue_doi1011012020102320213652_1	Hashimoto's disease	Sakaue	doi:10.1101/2020.10.23.20213652	172656	537	173193	East Asian (Japanese)	534	PC11 (2e-01)	0.292882330512	0.362109063178473	No	No
HYPERTHY_Sakaue_doi1011012020102320213652_1	Hyperthyroidism	Sakaue	doi:10.1101/2020.10.23.20213652	172656	994	173650	East Asian (Japanese)	534	PC12 (2e-01)	0.00118137221140668	0.00215453322846582	Yes	No
HYPOTHYROIDISM_FinnGen_FinnGenR7_1	Hypothyroidism (congenital or acquired)	FinnGen	FinnGenR7	76464	38624	115088	European (Finnish)	562	PC1 (3e-54)	5.47853946819047e-180	9.3135170959238e-179	Yes	No
HYPOTHY_Sakaue_doi1011012020102320213652_1	Hypothyroidism	Sakaue	doi:10.1101/2020.10.23.20213652	172656	1114	173770	East Asian (Japanese)	534	PC13 (1e-01)	0.365912899250337	0.440948202640912	No	No
IBD_Brant_27693347_1	Inflammatory Bowel Disease	Brant	27693347	5002	116	5118	African (African Americans)	561	PC1 (2e-15)	2.67332784068569e-28	1.02621294529547e-27	Yes	No
IBD_DeLange_28067908_1	Inflammatory Bowel Disease	DeLange	28067908	34915	25042	59957	European	565	PC1 (0e+00)	0	0	Yes	No
IBD_Liu_26192919_1	Inflammatory Bowel Disease	Liu	26192919	21770	12882	34652	European	565	PC1 (1e-221)	0	0	Yes	No
IBM_Rothwell_up_1	Inclusion Body Myositis (Rothwell)	Rothwell	36580032	1008	252	1260	European	479	PC4 (1e-02)	0.0187965959133732	0.0306410262149508	No	No
IGAD_Bronson_27723758_1	IgA deficiency	Bronson	27723758	4852	1635	6487	European	566	PC4 (5e-06)	5.34558437686721e-16	1.65227153466805e-15	Yes	Yes
IGAN_Sakaue_doi1011012020102320213652_1	IgA nephropathy	Sakaue	doi:10.1101/2020.10.23.20213652	175288	71	175359	East Asian (Japanese)	534	PC6 (5e-01)	0.413893010151748	0.487656120871862	No	No
IIM_Rothwell_up_1	IIM (Rothwell)	Rothwell	36580032	10260	2565	12825	European	479	PC12 (3e-09)	1.62376746212668e-29	6.38771332208512e-29	Yes	Yes
INS_Kubo_BBJ_1	Idiopathic Nephrotic Syndrome	Kubo	BBJ	211496	957	212453	East Asian (Japanese)	529	PC8 (3e-01)	0.403256015131688	0.477487221897223	No	No
IRITIS_Sakaue_doi1011012020102320213652_1	Iritis	Sakaue	doi:10.1101/2020.10.23.20213652	175543	110	175653	East Asian (Japanese)	534	PC9 (3e-01)	0.751438071583881	0.800189087413708	No	No
ITP_Sakaue_doi1011012020102320213652_1	Idiopathic thrombocytopenic purpura	Sakaue	doi:10.1101/2020.10.23.20213652	178558	168	178726	East Asian (Japanese)	534	PC13 (3e-03)	0.0796336118718954	0.112814283485185	No	No
J10_ASTHMACOPDKELA_FinnGen_FinnGenR7_1	Asthma/COPD (KELA buy)	FinnGen	FinnGenR7	259128	29093	288221	European (Finnish)	562	PC13 (5e-105)	5.394364743186e-129	5.58199482120986e-128	Yes	No
J10_ASTHMA_EXMORE_FinnGen_FinnGenR7_1	Asthma (more controls excluded)	FinnGen	FinnGenR7	175182	32351	207533	European (Finnish)	562	PC13 (2e-101)	1.03138972305804e-116	9.26304732406844e-116	Yes	No
J10_ASTHMA_FinnGen_FinnGenR7_1	Asthma	FinnGen	FinnGenR7	180942	32351	213293	European (Finnish)	562	PC13 (3e-102)	6.93982186891336e-117	6.352606172313e-116	Yes	No
J10_ASTHMA_INCLAVO_FinnGen_FinnGenR7_1	Asthma, including avohilmo	FinnGen	FinnGenR7	268644	40510	309154	European (Finnish)	562	PC13 (4e-106)	3.56752148606269e-127	3.61306431354434e-126	Yes	No
J10_ASTHMA_MAIN_EXMORE_FinnGen_FinnGenR7_1	Asthma, main (more controls excluded)	FinnGen	FinnGenR7	175182	26363	201545	European (Finnish)	562	PC13 (2e-92)	1.10226430612076e-106	9.20487385462249e-106	Yes	No
J10_ASTHMA_MAIN_FinnGen_FinnGenR7_1	Asthma,main	FinnGen	FinnGenR7	180942	26363	207305	European (Finnish)	562	PC13 (7e-93)	1.01659463527186e-106	8.64105439981081e-106	Yes	No
J10_BRONCHNAS_FinnGen_FinnGenR7_1	Unspecified chronic bronchitis	FinnGen	FinnGenR7	259128	849	259977	European (Finnish)	562	PC5 (9e-03)	0.138474377160414	0.186197185108353	No	No
J10_COPDNAS_FinnGen_FinnGenR7_1	Other chronic obstructive pulmonary disease	FinnGen	FinnGenR7	259128	12681	271809	European (Finnish)	562	PC13 (8e-16)	1.95458187392273e-11	5.34701708038632e-11	Yes	No
J10_COPD_FinnGen_FinnGenR7_1	COPD	FinnGen	FinnGenR7	259128	13255	272383	European (Finnish)	562	PC13 (6e-17)	2.0741757570835e-12	5.77372900802191e-12	Yes	No
J10_NASALPOLYP_FinnGen_FinnGenR7_1	Nasal polyp	FinnGen	FinnGenR7	234924	4865	239789	European (Finnish)	562	PC13 (2e-44)	1.87455188835118e-69	1.31218632184583e-68	Yes	Yes
J10_PULMEOS_FinnGen_FinnGenR7_1	Pulmonary eosinophilia, not elsewhere classified	FinnGen	FinnGenR7	305292	252	305544	European (Finnish)	562	PC13 (5e-02)	0.374614074163779	0.450293685105957	No	No
J10_VASOALLERRHIN_FinnGen_FinnGenR7_1	Vasomotor and allergic rhinitis	FinnGen	FinnGenR7	234924	11069	245993	European (Finnish)	562	PC13 (8e-40)	4.20012412220087e-44	2.0825615439246e-43	Yes	No
JDM_Miller_26291516_1	Juvenile Dermatomyositis (Miller)	Miller	26291516	4724	473	5197	European	564	PC1 (2e-03)	0.00467494010014523	0.00818114517525415	Yes	Yes
JDM_Rothwell_up_1	Juvenile Dermatomyositis (Rothwell)	Rothwell	36580032	2032	508	2540	European	479	PC12 (2e-04)	0.00484844729774529	0.0084537029806841	Yes	Yes
JIA_LopezIsac_33106285_1	Juvenile Idiopathic Arthritis	LopezIsac	33106285	9196	3305	12501	European (UK)	566	PC3 (8e-20)	8.78550471059909e-52	5.03843402680141e-51	Yes	Yes
JO1M_Rothwell_up_1	Jo1+ Myositis (Rothwell)	Rothwell	36580032	1244	310	1554	European	479	PC9 (4e-05)	1.89777564771733e-07	4.49423486723109e-07	Yes	Yes
JRA_Sakaue_doi1011012020102320213652_1	Juvenile rheumatoid arthritis	Sakaue	doi:10.1101/2020.10.23.20213652	173268	110	173378	East Asian (Japanese)	534	PC7 (2e-01)	0.889041138303438	0.903943416558804	No	No
JUVEN_ARTHR_FinnGen_FinnGenR7_1	Juvenile arthritis (FINNGEN)	FinnGen	FinnGenR7	238484	1203	239687	European (Finnish)	562	PC3 (4e-12)	1.66710614159681e-21	5.7503081405803e-21	Yes	No
K11_CD_NOUC_FinnGen_FinnGenR7_1	Crohn disease (strict definition, all UC cases excluded)	FinnGen	FinnGenR7	301234	1021	302255	European (Finnish)	562	PC1 (2e-27)	4.16793515981075e-43	2.04529601656692e-42	Yes	No
K11_CD_STRICT2_FinnGen_FinnGenR7_1	Crohn disease (Aki's strict definition, require KELA, min 2 HDR)	FinnGen	FinnGenR7	307754	1282	309036	European (Finnish)	562	PC1 (1e-26)	1.87245460777228e-48	9.90320436999562e-48	Yes	No
K11_CD_STRICT_FinnGen_FinnGenR7_1	Crohn disease (Aki's strict definition, require KELA)	FinnGen	FinnGenR7	307754	1307	309061	European (Finnish)	562	PC1 (2e-27)	1.90141546057211e-49	1.04031466578428e-48	Yes	No
K11_CHOLANGI_FinnGen_FinnGenR7_1	Primary sclerosing cholangitis	FinnGen	FinnGenR7	273442	1231	274673	European (Finnish)	562	PC13 (6e-04)	4.58106491527698e-05	9.2007886062103e-05	Yes	Yes
K11_CHOLANGI_STRICT_FinnGen_FinnGenR7_1	Primary sclerosing cholangitis	FinnGen	FinnGenR7	292944	376	293320	European (Finnish)	562	PC6 (6e-05)	5.43174415306396e-11	1.44441911556338e-10	Yes	No
K11_COELIAC_FinnGen_FinnGenR7_1	Coeliac disease	FinnGen	FinnGenR7	296917	2953	299870	European (Finnish)	562	PC7 (8e-28)	2.11623582055673e-47	1.10695412152198e-46	Yes	Yes
K11_CROHN_FinnGen_FinnGenR7_1	Crohn disease	FinnGen	FinnGenR7	296008	3147	299155	European (Finnish)	562	PC1 (1e-39)	1.15027039597588e-82	8.29588952249271e-82	Yes	Yes
K11_ENERCOLNONINF_FinnGen_FinnGenR7_1	Noninfective enteritis and colitis	FinnGen	FinnGenR7	296008	13146	309154	European (Finnish)	562	PC3 (1e-53)	3.16032932360166e-142	3.66906526349851e-141	Yes	No
K11_IBD_FinnGen_FinnGenR7_1	Inflammatory bowel disease	FinnGen	FinnGenR7	300450	8704	309154	European (Finnish)	562	PC1 (4e-74)	2.30342915863792e-189	4.3857291180466e-188	Yes	Yes
K11_IBD_STRICT_FinnGen_FinnGenR7_1	Inflammatory bowel disease, strict (require KELA)	FinnGen	FinnGenR7	303191	5671	308862	European (Finnish)	562	PC1 (3e-84)	1.10604110598236e-197	2.50702650689335e-196	Yes	No
K11_IBD_STRICT_PSC_FinnGen_FinnGenR7_1	IBD (strict) with PSC	FinnGen	FinnGenR7	299538	207	299745	European (Finnish)	562	PC11 (6e-04)	1.68117139944795e-08	4.21177676914328e-08	Yes	No
K11_IBS_FinnGen_FinnGenR7_1	Irritable bowel syndrome	FinnGen	FinnGenR7	253186	7053	260239	European (Finnish)	562	PC3 (9e-03)	0.169267233985762	0.221959237953782	No	No
K11_KELACROHN_FinnGen_FinnGenR7_1	Crohn's disease patients in KELA-register (KELA code 209, or 208 with ICD K50)	FinnGen	FinnGenR7	307754	1400	309154	European (Finnish)	562	PC1 (6e-29)	1.93141480949688e-51	1.09446839204823e-50	Yes	No
K11_KELAIBD_FinnGen_FinnGenR7_1	IBD patients in KELA-register	FinnGen	FinnGenR7	296008	5963	301971	European (Finnish)	562	PC1 (4e-87)	8.50686708247402e-207	2.13119406908297e-205	Yes	No
K11_KELAUC_FinnGen_FinnGenR7_1	UC patients in KELA-register ( KELA 208 prior to 1994, or ICD K51)	FinnGen	FinnGenR7	304728	4426	309154	European (Finnish)	562	PC3 (4e-59)	5.6474162969298e-153	7.46713932594051e-152	Yes	No
K11_PSC_COLITIS_FinnGen_FinnGenR7_1	Primary sclerosing cholangitis	FinnGen	FinnGenR7	307923	291	308214	European (Finnish)	562	PC6 (4e-06)	5.08053681821045e-10	1.3214948226602e-09	Yes	No
K11_PSC_COLITIS_STRICT_FinnGen_FinnGenR7_1	Primary sclerosing cholangitis	FinnGen	FinnGenR7	307923	221	308144	European (Finnish)	562	PC6 (2e-05)	1.51768006890311e-08	3.82230535871894e-08	Yes	No
K11_UC_NOCD_FinnGen_FinnGenR7_1	Ulcerative colitis (strict definition, all Crohn cases excluded)	FinnGen	FinnGenR7	303191	3407	306598	European (Finnish)	562	PC3 (2e-42)	8.19445471945555e-113	7.2232600860386e-112	Yes	No
K11_UC_STRICT2_FinnGen_FinnGenR7_1	Ulcerative colitis (Aki's strict definition, require KELA, min 2 HDR)	FinnGen	FinnGenR7	304728	3868	308596	European (Finnish)	562	PC3 (2e-54)	3.28317901701382e-139	3.6344028188339e-138	Yes	No
K11_UC_STRICT_FinnGen_FinnGenR7_1	Ulcerative colitis (Aki's strict definition, require KELA)	FinnGen	FinnGenR7	304728	4024	308752	European (Finnish)	562	PC3 (1e-56)	1.15430083997997e-142	1.37361799957616e-141	Yes	No
K11_UC_STRICT_PSC_FinnGen_FinnGenR7_1	Ulcerative colitis (strict) with PSC	FinnGen	FinnGenR7	299538	167	299705	European (Finnish)	562	PC11 (9e-04)	9.50299559466347e-06	1.9839587294122e-05	Yes	No
K11_ULCER_FinnGen_FinnGenR7_1	Ulcerative colitis	FinnGen	FinnGenR7	296008	6607	302615	European (Finnish)	562	PC3 (2e-57)	1.41858136681997e-157	2.11013978314471e-156	Yes	Yes
KD_Hoggart_33772158_1	Kawasaki Disease	Hoggart	33772158	6101	400	6501	European (US, NL, UK)	547	PC9 (2e-02)	0.16684374725547	0.21938570081106	No	No
L12_ALLERGICCONTACT_FinnGen_FinnGenR7_1	Alergic contact dermatitis	FinnGen	FinnGenR7	278795	3364	282159	European (Finnish)	562	PC13 (5e-06)	2.57019268981297e-05	5.25069407875954e-05	Yes	No
L12_ATOPIC_FinnGen_FinnGenR7_1	Atopic dermatitis	FinnGen	FinnGenR7	278795	10277	289072	European (Finnish)	562	PC13 (2e-25)	2.49572631571886e-41	1.17620368938829e-40	Yes	No
L12_DERMATHERP_FinnGen_FinnGenR7_1	Dermatitis herpetiformis	FinnGen	FinnGenR7	308031	401	308432	European (Finnish)	562	PC7 (1e-05)	1.01665292770747e-06	2.29349191274292e-06	Yes	No
L12_DERMATITISECZEMA_FinnGen_FinnGenR7_1	Dermatitis and eczema	FinnGen	FinnGenR7	278795	30359	309154	European (Finnish)	562	PC13 (3e-25)	1.07320566430395e-37	4.91197977123731e-37	Yes	No
L12_DYSHIDROSIS_FinnGen_FinnGenR7_1	Dyshidrosis [pompholyx]	FinnGen	FinnGenR7	278795	312	279107	European (Finnish)	562	PC6 (7e-02)	0.303555829497094	0.369546227213854	No	No
L12_ERYTHEMAMULTIF_FinnGen_FinnGenR7_1	Erythema multiforme	FinnGen	FinnGenR7	299491	486	299977	European (Finnish)	562	PC9 (2e-02)	0.166355706935677	0.219349907206045	No	No
L12_ERYTHEMANODOSUM_FinnGen_FinnGenR7_1	Erythema nodosum	FinnGen	FinnGenR7	299491	645	300136	European (Finnish)	562	PC3 (3e-04)	0.00110273892164805	0.00201886048732489	Yes	Yes
L12_ERYTHRO_KELA_FinnGen_FinnGenR7_1	Universal erythrodermia, KELA reimbursement	FinnGen	FinnGenR7	299491	270	299761	European (Finnish)	562	PC11 (1e-01)	0.633747096460382	0.704821537184911	No	No
L12_FOODDERMAT_FinnGen_FinnGenR7_1	Dermatitis due to ingested food	FinnGen	FinnGenR7	278795	730	279525	European (Finnish)	562	PC5 (1e-02)	0.0252067713101229	0.0402517186618047	No	No
L12_LICHENPLANUS_FinnGen_FinnGenR7_1	Lichen planus	FinnGen	FinnGenR7	299128	2766	301894	European (Finnish)	562	PC2 (4e-06)	4.79110133186161e-15	1.43431712828058e-14	Yes	Yes
L12_LICHENSCLERATROPH_FinnGen_FinnGenR7_1	Lichen sclerosus et atrophicus	FinnGen	FinnGenR7	291889	1577	293466	European (Finnish)	562	PC3 (8e-05)	6.68456745141087e-06	1.40169784443682e-05	Yes	Yes
L12_LOCALSCLERODERMA_FinnGen_FinnGenR7_1	Localized scleroderma [morphea]	FinnGen	FinnGenR7	291889	265	292154	European (Finnish)	562	PC3 (1e-04)	0.00514689371897148	0.00894131901543951	Yes	Yes
L12_LUPUS_FinnGen_FinnGenR7_1	Lupus erythematosus	FinnGen	FinnGenR7	291889	491	292380	European (Finnish)	562	PC2 (1e-06)	1.74756115600292e-08	4.35517858773503e-08	Yes	No
L12_NECROLIPOIDIC_FinnGen_FinnGenR7_1	Necrobiosis lipoidica, not elsewhere classified	FinnGen	FinnGenR7	291889	130	292019	European (Finnish)	562	PC1 (2e-03)	0.0522197544753016	0.0773094755993348	No	No
L12_OTHERCONTACT_FinnGen_FinnGenR7_1	Other contact dermatitis	FinnGen	FinnGenR7	278795	1942	280737	European (Finnish)	562	PC13 (3e-03)	0.109749777916589	0.150117512322691	No	No
L12_PEMPHIGOID_BULL_FinnGen_FinnGenR7_1	Bullous pemphigoid	FinnGen	FinnGenR7	308031	355	308386	European (Finnish)	562	PC11 (6e-02)	0.138911078571224	0.186258234929303	No	No
L12_PEMPHIGOID_FinnGen_FinnGenR7_1	Pemphigoid	FinnGen	FinnGenR7	308031	453	308484	European (Finnish)	562	PC13 (3e-02)	0.172935324970887	0.226146194192698	No	No
L12_PEMPHIGUS_FinnGen_FinnGenR7_1	Pemphigus	FinnGen	FinnGenR7	308031	124	308155	European (Finnish)	562	PC10 (8e-04)	0.0169732105960646	0.0277637396691641	No	No
L12_PERIORALDERM_FinnGen_FinnGenR7_1	Perioral dermatitis	FinnGen	FinnGenR7	297544	306	297850	European (Finnish)	562	PC3 (8e-02)	0.5521450250319	0.631781326719193	No	No
L12_PG_FinnGen_FinnGenR7_1	Pyoderma gangrenosum	FinnGen	FinnGenR7	309046	108	309154	European (Finnish)	562	PC3 (4e-03)	0.219275391719933	0.281334464848216	No	No
L12_PSORIASIS_FinnGen_FinnGenR7_1	Psoriasis	FinnGen	FinnGenR7	299128	6995	306123	European (Finnish)	562	PC5 (8e-06)	1.07498221243843e-16	3.38868564980591e-16	Yes	Yes
L12_PSORI_ARTHRO_FinnGen_FinnGenR7_1	Arthropathic psoriasis	FinnGen	FinnGenR7	299128	2571	301699	European (Finnish)	562	PC5 (8e-05)	2.60577469251442e-09	6.6685416862197e-09	Yes	Yes
L12_PSORI_GUTTATE_FinnGen_FinnGenR7_1	Guttate psoriasis	FinnGen	FinnGenR7	299128	258	299386	European (Finnish)	562	PC4 (8e-03)	0.0593547925584302	0.0861368331030877	No	No
L12_PSORI_NAS_FinnGen_FinnGenR7_1	Other and unspecified psoriasis	FinnGen	FinnGenR7	299128	1287	300415	European (Finnish)	562	PC5 (3e-03)	0.0196795933802443	0.0319709435119327	No	No
L12_PSORI_PUST_FinnGen_FinnGenR7_1	Pustular psoriasis	FinnGen	FinnGenR7	308224	930	309154	European (Finnish)	562	PC1 (9e-05)	0.00108308911248574	0.0019905421526765	Yes	No
L12_PSORI_VULG_FinnGen_FinnGenR7_1	Psoriasis vulgaris	FinnGen	FinnGenR7	299128	4321	303449	European (Finnish)	562	PC11 (5e-07)	3.92092676167073e-11	1.05444132121767e-10	Yes	No
L12_PYODERMAGANGRENOSUM_FinnGen_FinnGenR7_1	Pyoderma gangrenosum	FinnGen	FinnGenR7	291889	108	291997	European (Finnish)	562	PC3 (4e-03)	0.227563447967957	0.290402684270101	No	No
L12_RHINOPHYMA_FinnGen_FinnGenR7_1	Rhinophyma	FinnGen	FinnGenR7	297544	100	297644	European (Finnish)	562	PC2 (2e-01)	0.75476626618479	0.801939157821339	No	No
L12_ROSACEANAS_FinnGen_FinnGenR7_1	Other and unspcified rosacea	FinnGen	FinnGenR7	297544	1547	299091	European (Finnish)	562	PC3 (5e-07)	5.71328681403162e-05	0.000113787636965651	Yes	No
L12_ROSACEA_FinnGen_FinnGenR7_1	Rosacea	FinnGen	FinnGenR7	297544	1877	299421	European (Finnish)	562	PC3 (3e-07)	3.35321747641787e-05	6.7632691473513e-05	Yes	Yes
L12_SEBORRHOEIC_FinnGen_FinnGenR7_1	Seborrhoeic dermatitis	FinnGen	FinnGenR7	278795	1919	280714	European (Finnish)	562	PC7 (5e-03)	0.00715868932927008	0.0123015744430778	No	No
L12_URTICA_ALLERG_FinnGen_FinnGenR7_1	Allergic urticaria	FinnGen	FinnGenR7	299491	1792	301283	European (Finnish)	562	PC2 (2e-01)	0.991679201653789	0.993766947341481	No	No
L12_VITILIGO_FinnGen_FinnGenR7_1	Vitiligo	FinnGen	FinnGenR7	291889	191	292080	European (Finnish)	562	PC1 (1e-03)	7.966596158777e-07	1.8144018045827e-06	Yes	Yes
M13_ANKYLOSPON_FinnGen_FinnGenR7_1	Ankylosing spondylitis	FinnGen	FinnGenR7	227388	2252	229640	European (Finnish)	562	PC1 (9e-06)	1.0800154654235e-12	3.04193705054193e-12	Yes	Yes
M13_ANKYLOSPON_STRICT_FinnGen_FinnGenR7_1	Ankylosing spondylitis, strict definition	FinnGen	FinnGenR7	307055	923	307978	European (Finnish)	562	PC1 (4e-05)	4.40044238262697e-07	1.01680124957788e-06	Yes	No
M13_DERMATOMYOTH_FinnGen_FinnGenR7_1	Other dermatomyositis (FinnGen)	FinnGen	FinnGenR7	300162	107	300269	European (Finnish)	562	PC13 (5e-02)	0.151995316514438	0.201531394598531	No	No
M13_DERMATOPOLYNAS_FinnGen_FinnGenR7_1	Dermatopolymyositis, unspecified (FinnGen)	FinnGen	FinnGenR7	300162	112	300274	European (Finnish)	562	PC13 (1e-02)	0.00950371718400384	0.0161563192128065	No	No
M13_DERMATOPOLY_FinnGen_FinnGenR7_1	Dermatopolymyositis (FinnGen)	FinnGen	FinnGenR7	300162	322	300484	European (Finnish)	562	PC13 (2e-04)	3.27684852636399e-06	7.12228264177744e-06	Yes	No
M13_FIBROMYALGIA_FinnGen_FinnGenR7_1	Fibromyalgia	FinnGen	FinnGenR7	231460	1595	233055	European (Finnish)	562	PC12 (2e-02)	0.379789404071818	0.454220493312024	No	No
M13_GIANTCELL_FinnGen_FinnGenR7_1	Giant cell arteritis	FinnGen	FinnGenR7	300162	759	300921	European (Finnish)	562	PC8 (2e-02)	0.0203059266488537	0.0328762621933822	No	No
M13_GOUT_FinnGen_FinnGenR7_1	Gout	FinnGen	FinnGenR7	202617	6031	208648	European (Finnish)	562	PC8 (7e-04)	0.00083270513062954	0.00154228654544615	Yes	No
M13_HYPERANG_FinnGen_FinnGenR7_1	Hypersensitivity angiitis	FinnGen	FinnGenR7	300162	115	300277	European (Finnish)	562	PC6 (2e-02)	0.0779007117897889	0.110688772572954	No	No
M13_JUVEARTH_FinnGen_FinnGenR7_1	Other juvenile arthritis	FinnGen	FinnGenR7	202617	1023	203640	European (Finnish)	562	PC3 (8e-11)	1.50982038044564e-16	4.69721896138644e-16	Yes	No
M13_JUVERHEU_FinnGen_FinnGenR7_1	Juvenile rheuma	FinnGen	FinnGenR7	202617	561	203178	European (Finnish)	562	PC3 (2e-05)	1.60168175432888e-11	4.40693939341357e-11	Yes	No
M13_MICROPOLYANG_FinnGen_FinnGenR7_1	Microscopic polyangiitis	FinnGen	FinnGenR7	307672	106	307778	European (Finnish)	562	PC2 (5e-03)	0.0252841678148731	0.0402517186618047	No	No
M13_MULTIFIBRO_FinnGen_FinnGenR7_1	Multifocal fibrosclerosis	FinnGen	FinnGenR7	300162	137	300299	European (Finnish)	562	PC13 (4e-03)	0.349223057822298	0.422977545861104	No	No
M13_MYOSITIS_FinnGen_FinnGenR7_1	Myositis (FinnGen)	FinnGen	FinnGenR7	231460	520	231980	European (Finnish)	562	PC13 (7e-03)	0.00352217212289583	0.00618654586899784	Yes	No
M13_PALINDROMIC_FinnGen_FinnGenR7_1	Palindromic rheumatism	FinnGen	FinnGenR7	202617	225	202842	European (Finnish)	562	PC3 (9e-04)	0.000132990251080508	0.00025838105924213	Yes	Yes
M13_PANNICULITISNAS_FinnGen_FinnGenR7_1	Panniculitis, unspecified	FinnGen	FinnGenR7	231460	204	231664	European (Finnish)	562	PC12 (9e-05)	0.0297442852492446	0.0467269959691103	No	No
M13_POLNODOSA_FinnGen_FinnGenR7_1	Polyarteritis nodosa	FinnGen	FinnGenR7	300162	143	300305	European (Finnish)	562	PC11 (2e-02)	0.297677575790819	0.365192077516572	No	No
M13_POLYARTERETAL_FinnGen_FinnGenR7_1	Polyarteritis nodosa and related conditions	FinnGen	FinnGenR7	300162	295	300457	European (Finnish)	562	PC13 (8e-03)	0.0324253312439943	0.0506047792529223	No	No
M13_POLYMYALGIA_FinnGen_FinnGenR7_1	Polymyalgia rheumatica	FinnGen	FinnGenR7	300162	2535	302697	European (Finnish)	562	PC13 (3e-03)	0.000251988237607544	0.000477874107972872	Yes	Yes
M13_POLYMYO_FinnGen_FinnGenR7_1	Polymyositis (FinnGen)	FinnGen	FinnGenR7	300162	178	300340	European (Finnish)	562	PC13 (2e-04)	2.83453227002631e-05	5.76597162620737e-05	Yes	No
M13_PSORIARTH_ICD10_FinnGen_FinnGenR7_1	Psoriatic arthropathies, ICD10	FinnGen	FinnGenR7	306835	2319	309154	European (Finnish)	562	PC5 (5e-04)	3.38947952586728e-06	7.33360115596739e-06	Yes	No
M13_RHEUMA_FinnGen_FinnGenR7_1	Rheumatoid arthritis	FinnGen	FinnGenR7	202617	9855	212472	European (Finnish)	562	PC9 (7e-35)	2.69517780685798e-147	3.37606483174842e-146	Yes	Yes
M13_RHEUMA_INCLAVO_FinnGen_FinnGenR7_1	Rheumatoid arthritis, including avohilmo	FinnGen	FinnGenR7	298550	10604	309154	European (Finnish)	562	PC1 (9e-33)	1.06465352924138e-154	1.44792879976828e-153	Yes	No
M13_SJOGREN_FinnGen_FinnGenR7_1	Sicca syndrome [Sjogren]	FinnGen	FinnGenR7	300162	1981	302143	European (Finnish)	562	PC2 (2e-11)	1.35321637230806e-24	4.95485379398951e-24	Yes	No
M13_SLE_FinnGen_FinnGenR7_1	Systemic lupus erythematosus	FinnGen	FinnGenR7	300162	835	300997	European (Finnish)	562	PC2 (7e-13)	1.6833684157907e-28	6.51449890988921e-28	Yes	Yes
M13_SYSTSLCE_FinnGen_FinnGenR7_1	Systemic sclerosis	FinnGen	FinnGenR7	300162	482	300644	European (Finnish)	562	PC2 (1e-05)	2.13823845210205e-06	4.69032950783675e-06	Yes	No
M13_TEMPARTERIT_FinnGen_FinnGenR7_1	Temporal arteritis	FinnGen	FinnGenR7	300162	685	300847	European (Finnish)	562	PC8 (2e-02)	0.0770863981349599	0.109859657222278	No	No
M13_WEGENER_FinnGen_FinnGenR7_1	Wegener granulomatosis	FinnGen	FinnGenR7	300162	350	300512	European (Finnish)	562	PC3 (3e-04)	0.000721221548498049	0.00134628022386303	Yes	Yes
MALR_Sakaue_doi1011012020102320213652_1	Metal allergy	Sakaue	doi:10.1101/2020.10.23.20213652	161777	278	162055	East Asian (Japanese)	534	PC13 (1e-01)	0.658433196195204	0.722152537762482	No	No
MS_IMSGC_31604244_1	Multiple Sclerosis	IMSGC	31604244	68374	47429	115803	European (Multiple countries)	565	PC12 (1e-100)	1.11253831659854e-308	1.11258772742198e-308	Yes	No
MYGEO_Renton_25643325_1	Early-onset Myastenia Gravis	Renton	25643325	1977	235	2212	European (North America)	564	PC1 (2e-03)	5.9883598965413e-08	1.44693366028105e-07	Yes	Yes
MYGLO_Renton_25643325_1	Late-onset Myastenia Gravis	Renton	25643325	1977	737	2714	European (North America)	564	PC3 (2e-07)	1.39349495042457e-10	3.68501998001164e-10	Yes	Yes
MYG_Chia_35074870_1	Myastenia Gravis	Chia	35074870	36370	1873	38243	European (US + Italy)	515	PC1 (2e-11)	2.90073325065672e-21	9.86249305223285e-21	Yes	Yes
MYG_Renton_25643325_1	Myastenia Gravis	Renton	25643325	1977	972	2949	European (North America)	547	PC3 (1e-08)	1.24707807368247e-15	3.75702001944845e-15	Yes	No
MYG_Sakaue_doi1011012020102320213652_1	Myastenia Gravis	Sakaue	doi:10.1101/2020.10.23.20213652	178630	81	178711	East Asian (Japanese)	534	PC12 (8e-04)	0.0726182825319847	0.104746371167348	No	No
MYO_Miller_26291516_1	IIM (Miller)	Miller	26291516	4724	1711	6435	European	564	PC1 (2e-06)	6.69316888305695e-13	1.90775352594917e-12	Yes	Yes
N14_FEMALEGENINF_FinnGen_FinnGenR7_1	Inflammatory diseases of female pelvic organs	FinnGen	FinnGenR7	156724	17022	173746	European (Finnish)	562	PC12 (1e-01)	0.608230150793053	0.68282441456956	No	No
N14_GLOMER_NEPHRITIS_FinnGen_FinnGenR7_1	Glomerulonephritis	FinnGen	FinnGenR7	307853	1301	309154	European (Finnish)	562	PC3 (2e-03)	0.000811007615869287	0.00150796728575696	Yes	Yes
N14_IGA_NEPHROPATHY_FinnGen_FinnGenR7_1	IgA nephropathy (IgA glomerulonefritis)	FinnGen	FinnGenR7	308681	473	309154	European (Finnish)	562	PC8 (9e-04)	0.00992253164629761	0.0168082742478209	No	No
N14_INFCERVIX_FinnGen_FinnGenR7_1	Inflammatory disease of cervix uteri	FinnGen	FinnGenR7	156724	1519	158243	European (Finnish)	562	PC8 (6e-02)	0.643311422719168	0.708999639024219	No	No
N14_INFLAMALEGEN_FinnGen_FinnGenR7_1	Inflammatory disorders of male genital organs, not elsewhere classified	FinnGen	FinnGenR7	100050	264	100314	European (Finnish)	562	PC8 (2e-02)	0.401475820324872	0.47656481415122	No	No
N14_INFLAMMBREAST_FinnGen_FinnGenR7_1	Inflammatory disorders of breast	FinnGen	FinnGenR7	160810	1194	162004	European (Finnish)	562	PC2 (2e-01)	0.787785144147488	0.825959754656838	No	No
N14_INFLUTH_FinnGen_FinnGenR7_1	Inflammatory disease of uterus	FinnGen	FinnGenR7	156724	3281	160005	European (Finnish)	562	PC6 (1e-02)	0.203204092638195	0.262127772617292	No	No
NASP_Sakaue_doi1011012020102320213652_1	Nasal polyp	Sakaue	doi:10.1101/2020.10.23.20213652	151846	160	152006	East Asian (Japanese)	534	PC9 (4e-01)	0.82873202938905	0.859425808255311	No	No
NMOIGGn_Estrada_29769526_1	IgG- Neuromyelitis Optica	Estrada	29769526	1244	83	1327	European	560	PC13 (3e-02)	0.52381061981686	0.603713934704178	No	No
NMOIGGp_Estrada_29769526_1	IgG+ Neuromyelitis Optica	Estrada	29769526	1244	132	1376	European	564	PC1 (5e-03)	0.00199659380706983	0.0035863345364726	Yes	Yes
NMO_Estrada_29769526_1	Neuromyelitis Optica	Estrada	29769526	1244	215	1459	European	564	PC1 (1e-02)	0.0133230685610683	0.0221740581645752	No	No
NONALLERG_ASTHMA_EXMORE_FinnGen_FinnGenR7_1	Non-allergic asthma (mode) (more controls excluded)	FinnGen	FinnGenR7	175182	8833	184015	European (Finnish)	562	PC13 (2e-18)	5.23537591078582e-20	1.76740349896032e-19	Yes	No
NONALLERG_ASTHMA_FinnGen_FinnGenR7_1	Non-allergic asthma	FinnGen	FinnGenR7	180942	8833	189775	European (Finnish)	562	PC13 (1e-18)	6.4206066265983e-20	2.15225968609915e-19	Yes	No
PID_Thaventhiram_32678341_1	Primary Immune Deficiency	Thaventhiram	32678341	9225	733	9958	European	528	PC1 (2e-02)	0.0222367211097453	0.0357590515143202	No	No
PM_Miller_26291516_1	Polymyositis (Miller)	Miller	26291516	4724	533	5257	European	564	PC13 (6e-05)	2.96797551351487e-07	6.92527619820136e-07	Yes	Yes
PM_Rothwell_up_1	Polymyositis (Rothwell)	Rothwell	36580032	3612	903	4515	European	479	PC3 (9e-06)	2.04578078462164e-11	5.56452373417086e-11	Yes	Yes
PM_Sakaue_doi1011012020102320213652_1	Polymyositis	Sakaue	doi:10.1101/2020.10.23.20213652	175599	58	175657	East Asian (Japanese)	534	PC11 (4e-01)	0.400717699433687	0.47656481415122	No	No
POLLENALLERG_FinnGen_FinnGenR7_1	Pollen allergy	FinnGen	FinnGenR7	301734	4555	306289	European (Finnish)	562	PC13 (4e-16)	9.71302575417512e-16	2.94484092929131e-15	Yes	No
POLLIN_Sakaue_doi1011012020102320213652_1	Pollinosis	Sakaue	doi:10.1101/2020.10.23.20213652	153666	18593	172259	East Asian (Japanese)	534	PC13 (2e-01)	0.0249264026196129	0.0399493860166187	No	No
PSORI_STRICT_FinnGen_FinnGenR7_1	Psoriasis (vulgaris), strict definition	FinnGen	FinnGenR7	299128	535	299663	European (Finnish)	562	PC11 (2e-02)	0.00830887013962327	0.0142266985124485	No	No
PSOR_ARTHR_OTH_FinnGen_FinnGenR7_1	Other psoriatic arthropathies	FinnGen	FinnGenR7	306336	2253	308589	European (Finnish)	562	PC5 (9e-04)	2.53931589519621e-06	5.54456131244677e-06	Yes	No
PSOR_ENTE_ARTHR_FinnGen_FinnGenR7_1	Psoriatic and enteropathic arthropathies	FinnGen	FinnGenR7	238484	2818	241302	European (Finnish)	562	PC13 (2e-06)	7.81966455217407e-13	2.21557162311599e-12	Yes	No
PSO_Sakaue_doi1011012020102320213652_1	Psoriasis vulgaris	Sakaue	doi:10.1101/2020.10.23.20213652	172289	206	172495	East Asian (Japanese)	534	PC5 (3e-01)	0.189875248730051	0.246941580315585	No	No
R18_ABNORMALITY_WHITE_BLOOD_CELLS_NOT_ELSEW_CLASSIFIED_FinnGen_FinnGenR7_1	Abnormality of white blood cells, not elsewhere classified	FinnGen	FinnGenR7	297969	122	298091	European (Finnish)	562	PC4 (3e-01)	0.976363467557623	0.982525231122033	No	No
RA_Ishigaki_36333501_1	Rheumatoid Arthritis	Ishigaki	36333501	162608	11025	173633	East Asian	525	PC9 (1e-04)	1.223750028277e-23	4.34705233925263e-23	Yes	No
RA_Ishigaki_36333501_2	Rheumatoid Arthritis	Ishigaki	36333501	74823	22350	97173	European	566	PC9 (2e-188)	0	0	Yes	No
RA_Ishigaki_36333501_3	Rheumatoid Arthritis	Ishigaki	36333501	240149	35871	276020	Trans-ethnic (EUR, EAS, AFR, SAS, ARB)	566	PC9 (4e-233)	0	0	Yes	No
RA_Ishigaki_doi101101795948_1	Rheumatoid Arthritis	Ishigaki	doi:10.1101/795948	208254	4199	212453	East Asian (Japanese)	529	PC9 (7e-02)	2.52141413690394e-09	6.48753042792581e-09	Yes	No
RA_Kubo_BBJ_1	Rheumatoid Arthritis	Kubo	BBJ	208254	4199	212453	East Asian (Japanese)	529	PC9 (7e-02)	2.52141413690394e-09	6.48753042792581e-09	Yes	No
RA_Okada_24390342_2	Rheumatoid Arthritis	Okada	24390342	17642	4873	22515	Asian	457	PC1 (3e-06)	1.45157468970105e-25	5.4405476558874e-25	Yes	No
RA_Okada_24390342_3	Rheumatoid Arthritis	Okada	24390342	61565	19234	80799	Trans-ethnic (European + Asian)	497	PC9 (5e-188)	0	0	Yes	No
RA_Sakaue_doi1011012020102320213652_1	Rheumatoid Arthritis	Sakaue	doi:10.1101/2020.10.23.20213652	173268	5348	178616	East Asian (Japanese)	534	PC9 (2e-01)	8.49578833928322e-07	1.92571202357086e-06	Yes	No
RFEV_Sakaue_doi1011012020102320213652_1	Rheumatic Fever	Sakaue	doi:10.1101/2020.10.23.20213652	170247	152	170399	East Asian (Japanese)	534	PC9 (5e-01)	0.258800257251905	0.32589662024314	No	No
RFEV_Tian_28928442_1	Rheumatic Fever	Tian	28928442	88076	1115	89191	European	565	PC1 (1e-01)	0.506306029902175	0.586378759692057	No	No
RHEUMA_NOS_FinnGen_FinnGenR7_1	Other/unspecified rheumatoid arthritis	FinnGen	FinnGenR7	306012	3076	309088	European (Finnish)	562	PC13 (2e-16)	1.5645578037012e-55	9.42695588052875e-55	Yes	No
RHEUMA_OTHER_WIDE_FinnGen_FinnGenR7_1	Other (seronegative) rheumatoid arthritis, wide	FinnGen	FinnGenR7	304359	4795	309154	European (Finnish)	562	PC1 (4e-13)	2.26696288031644e-54	1.33219053213657e-53	Yes	No
RHEUMA_SERONEG_FinnGen_FinnGenR7_1	Seronegative rheumatoid arthritis	FinnGen	FinnGenR7	238484	3073	241557	European (Finnish)	562	PC12 (5e-09)	3.44066015283386e-31	1.36479519395743e-30	Yes	No
RHEUMA_SEROPOS_FinnGen_FinnGenR7_1	Seropositive rheumatoid arthritis	FinnGen	FinnGenR7	238484	7294	245778	European (Finnish)	562	PC9 (2e-36)	1.4435491944061e-161	2.29043138845768e-160	Yes	No
RHEUMA_SEROPOS_OTH_FinnGen_FinnGenR7_1	Other/unspecified seropositiverheumatoid arthritis	FinnGen	FinnGenR7	301860	7211	309071	European (Finnish)	562	PC1 (1e-35)	1.50546832203021e-157	2.17152400389812e-156	Yes	No
RHEUMA_SEROPOS_STRICT_FinnGen_FinnGenR7_1	Seropositive rheumatoid arthritis, strict definition	FinnGen	FinnGenR7	302116	3277	305393	European (Finnish)	562	PC9 (7e-28)	1.00672741662694e-90	7.48753516116287e-90	Yes	No
RHEUMA_SEROPOS_WIDE_FinnGen_FinnGenR7_1	Seropositive rheumatoid arthritis, wide	FinnGen	FinnGenR7	301860	7290	309150	European (Finnish)	562	PC1 (2e-36)	7.4325522273036e-158	1.141256406515e-156	Yes	No
RHEU_ARTHRITIS_OTH_FinnGen_FinnGenR7_1	Other arthritis	FinnGen	FinnGenR7	238484	8217	246701	European (Finnish)	562	PC3 (5e-08)	1.95158754736919e-21	6.68313433487579e-21	Yes	No
RX_CROHN_1STLINE_FinnGen_FinnGenR7_1	First line medication for Crohns disease	FinnGen	FinnGenR7	249599	59555	309154	European (Finnish)	562	PC13 (2e-79)	6.7486907648654e-130	7.13861512016873e-129	Yes	No
RX_CROHN_2NDLINE_FinnGen_FinnGenR7_1	Second line medication for Crohns disease	FinnGen	FinnGenR7	293353	15801	309154	European (Finnish)	562	PC3 (6e-49)	3.84442647539109e-136	4.15897045974127e-135	Yes	No
RX_RHEUMA_BIOLOGICAL_FinnGen_FinnGenR7_1	Biological medication for rheuma	FinnGen	FinnGenR7	306015	3139	309154	European (Finnish)	562	PC3 (2e-17)	2.43933419693529e-37	1.10583150261066e-36	Yes	No
SARC_Sakaue_doi1011012020102320213652_1	Sarcoidosis	Sakaue	doi:10.1101/2020.10.23.20213652	177667	220	177887	East Asian (Japanese)	534	PC6 (4e-01)	0.90354261279738	0.915077199343729	No	No
SJOS_Lessard_up_1	Sjögren's syndrome	Khatri	35896530	17481	3232	20713	European	553	PC2 (5e-29)	2.06060915126866e-53	1.19615848293156e-52	Yes	Yes
SJOS_Sakaue_doi1011012020102320213652_1	Sjögren's syndrome	Sakaue	doi:10.1101/2020.10.23.20213652	175599	303	175902	East Asian (Japanese)	534	PC7 (4e-01)	0.567016767202516	0.643389760210311	No	No
SLE_FG_FinnGen_FinnGenR7_1	SLE	FinnGen	FinnGenR7	232612	835	233447	European (Finnish)	562	PC2 (4e-12)	1.76591756486261e-34	7.5727636114829e-34	Yes	No
SLE_Julia_29848360_1	Systemic Lupus Erythematosus	Julia	29848360	8483	4943	13426	European (North + Spain)	566	PC2 (1e-213)	0	0	Yes	No
SLE_Julia_29848360_2	Systemic Lupus Erythematosus	Julia	29848360	1524	907	2431	European (Spanish)	566	PC2 (7e-04)	5.71410400898047e-22	1.99993640314316e-21	Yes	No
SLE_NOS_FinnGen_FinnGenR7_1	Systemic lupus erythematosus, unspecified	FinnGen	FinnGenR7	308319	680	308999	European (Finnish)	562	PC2 (1e-11)	2.8995277615354e-24	1.05356886602355e-23	Yes	No
SLE_OTH_FinnGen_FinnGenR7_1	Other forms of Systemic Lupus Erythematosus	FinnGen	FinnGenR7	308319	196	308515	European (Finnish)	562	PC2 (3e-11)	6.26649078939009e-14	1.84126519490721e-13	Yes	No
SLE_STRICT_FinnGen_FinnGenR7_1	Systemic Lupus Erythematosus, strict definition	FinnGen	FinnGenR7	308368	786	309154	European (Finnish)	562	PC2 (6e-14)	8.02755354261266e-29	3.13206187400297e-28	Yes	No
SLE_Sakaue_doi1011012020102320213652_1	Systemic Lupus Erythematosus	Sakaue	doi:10.1101/2020.10.23.20213652	175937	317	176254	East Asian (Japanese)	534	PC2 (4e-03)	0.0327388053584902	0.0509270305576514	No	No
SPONDYLOARTHRITIS_FinnGen_FinnGenR7_1	Spondyloarthritis	FinnGen	FinnGenR7	281678	4855	286533	European (Finnish)	562	PC3 (6e-06)	4.83451150204462e-10	1.26441070053475e-09	Yes	No
SSC_LopezIsac_31672989_1	Systemic Sclerosis	LopezIsac	31672989	18333	9846	28179	European	561	PC2 (2e-30)	7.49308177776997e-61	4.75560923495801e-60	Yes	Yes
ST19_FAILU_REJEC_TRANSPLANTED_ORGANS_TISSU_FinnGen_FinnGenR7_1	Failure and rejection of transplanted organs and tissues	FinnGen	FinnGenR7	278724	209	278933	European (Finnish)	562	PC13 (1e-03)	0.0587399158845772	0.085505198657672	No	No
STILL_ADULT_FinnGen_FinnGenR7_1	Adult-onset Still disease	FinnGen	FinnGenR7	281678	81	281759	European (Finnish)	562	PC8 (5e-02)	0.565417412177084	0.643389760210311	No	No
SYSTSCLE_STRICT_FinnGen_FinnGenR7_1	Systemic sclerosis,strict definition	FinnGen	FinnGenR7	308683	164	308847	European (Finnish)	562	PC2 (1e-03)	0.0032025558772938	0.00564598739848833	Yes	No
T1D_EARLY_FinnGen_FinnGenR7_1	Type1 diabetes, definitions combined, early onset	FinnGen	FinnGenR7	306619	2535	309154	European (Finnish)	562	PC1 (2e-25)	1.01537720516442e-92	7.79547660739135e-92	Yes	No
T1D_FinnGen_FinnGenR7_1	Type 1 Diabetes	FinnGen	FinnGenR7	255449	3711	259160	European (Finnish)	562	PC1 (5e-38)	2.15977429787464e-126	2.14177617872568e-125	Yes	No
T1D_Inshaw_up_1	Type 1 Diabetes	Inshaw	Unpublished	8828	5913	14741	European	566	PC3 (1e-74)	2.92283589965522e-285	9.27513258823923e-284	Yes	No
T1D_STRICT1_FinnGen_FinnGenR7_1	Type 1 diabetes, strict definition, subgroup 1	FinnGen	FinnGenR7	252598	2938	255536	European (Finnish)	562	PC1 (2e-34)	1.34598645833604e-112	1.16489009848719e-111	Yes	No
T1D_STRICT_FinnGen_FinnGenR7_1	Type 1 diabetes, strict defin1tion	FinnGen	FinnGenR7	255449	3100	258549	European (Finnish)	562	PC1 (2e-33)	3.02176084863817e-118	2.87671632790354e-117	Yes	No
T1D_Sakaue_doi1011012020102320213652_1	Type 1 Diabetes	Sakaue	doi:10.1101/2020.10.23.20213652	132032	1219	133251	East Asian (Japanese)	534	PC5 (1e-02)	0.5122141356832	0.591781380061173	No	No
T1D_WIDE1_FinnGen_FinnGenR7_1	Type 1 diabetes, wide definition, subgroup 1	FinnGen	FinnGenR7	252660	7013	259673	European (Finnish)	562	PC1 (1e-56)	1.66484232018704e-190	3.30193726837096e-189	Yes	No
T1D_WIDE2_FinnGen_FinnGenR7_1	Type 1 diabetes, wide definition, subgroup 2	FinnGen	FinnGenR7	252660	250	252910	European (Finnish)	562	PC3 (1e-04)	0.0130069923940435	0.0217239592265428	No	No
T1D_WIDE_FinnGen_FinnGenR7_1	Type 1 diabetes, wide definition	FinnGen	FinnGenR7	255551	7337	262888	European (Finnish)	562	PC1 (2e-55)	3.04759515540172e-191	6.30719693030965e-190	Yes	No
THYROIDITIS_FinnGen_FinnGenR7_1	Thyroiditis	FinnGen	FinnGenR7	301639	1385	303024	European (Finnish)	562	PC3 (8e-06)	4.03001550875296e-07	9.357499425202e-07	Yes	No
UC_Anderson_21297633_1	Ulcerative Colitis	Anderson	21297633	19718	6687	26405	European	565	PC11 (2e-28)	3.33071326195403e-42	1.60143385120214e-41	Yes	No
UC_Brant_27693347_1	Ulcerative Colitis	Brant	27693347	5002	583	5585	African (African Americans)	563	PC3 (1e-05)	1.87728864599951e-08	4.65411143487379e-08	Yes	No
UC_Liu_26192919_1	Ulcerative Colitis	Liu	26192919	20464	6968	27432	European	565	PC1 (2e-110)	0	0	Yes	No
UC_Sakaue_doi1011012020102320213652_1	Ulcerative Colitis	Sakaue	doi:10.1101/2020.10.23.20213652	178375	314	178689	East Asian (Japanese)	534	PC13 (6e-02)	0.164981531792061	0.218142247591725	No	No
ULCERENTER_FinnGen_FinnGenR7_1	Ulcerative enterocolitis	FinnGen	FinnGenR7	296008	725	296733	European (Finnish)	562	PC3 (5e-10)	3.42383857090408e-19	1.13176886093774e-18	Yes	No
ULCERILEO_FinnGen_FinnGenR7_1	Ulcerative ileocolitis	FinnGen	FinnGenR7	296008	973	296981	European (Finnish)	562	PC3 (1e-25)	2.20724348885805e-44	1.10594515862782e-43	Yes	No
ULCERNAS_FinnGen_FinnGenR7_1	Ulcerative colitis, NAS	FinnGen	FinnGenR7	296008	3438	299446	European (Finnish)	562	PC1 (3e-38)	5.33810954726858e-95	4.23490024083307e-94	Yes	No
ULCEROTH_FinnGen_FinnGenR7_1	Other ulcerative colitis	FinnGen	FinnGenR7	296008	1260	297268	European (Finnish)	562	PC3 (9e-17)	2.90194549663418e-34	1.22241243929015e-33	Yes	No
ULCERPROCT_FinnGen_FinnGenR7_1	Ulcerative proctitis	FinnGen	FinnGenR7	296008	1321	297329	European (Finnish)	562	PC10 (1e-16)	6.85836569352734e-34	2.86366848256054e-33	Yes	No
ULCERRECT_FinnGen_FinnGenR7_1	Ulcerative rectosigmoiditis	FinnGen	FinnGenR7	296008	1855	297863	European (Finnish)	562	PC10 (3e-26)	1.43086270643847e-66	9.59282603189735e-66	Yes	No
ULCER_ARTHR_FinnGen_FinnGenR7_1	Arthropathy in ulcerative colitis	FinnGen	FinnGenR7	306336	241	306577	European (Finnish)	562	PC13 (3e-08)	2.379143010216e-14	7.0779504553926e-14	Yes	No
UVJIA_Haasnoot_29513936_1	Uveitis in JIA	Haasnoot	29513936	99	66	165	European	565	PC13 (7e-02)	0.643461857265678	0.708999639024219	No	No
UVJIA_Haasnoot_29513936_2	Uveitis in JIA	Haasnoot	29513936	231	126	357	European	566	PC11 (4e-02)	0.84709369104861	0.872763196837962	No	No
UV_Sakaue_doi1011012020102320213652_1	Uveitis	Sakaue	doi:10.1101/2020.10.23.20213652	174600	125	174725	East Asian (Japanese)	534	PC6 (5e-01)	0.994737025858491	0.994737025858491	No	No
Z21_PERSONAL_HISTORY_ALLERGY_DRUGS_MEDICAM_BIOLO_SUBST_FinnGen_FinnGenR7_1	Personal history of allergy to drugs, medicaments and biological substances	FinnGen	FinnGenR7	270158	140	270298	European (Finnish)	562	PC4 (1e-01)	0.789701115397013	0.826148859184568	No	No
ph081_PanUKBB_PanUKBBR2_1	Infection/inflammation of internal prosthetic device; implant; and graft	PanUKBB	PanUKBBR2	414252	1221	415473	European (EUR)	566	PC13 (8e-02)	0.799566840505927	0.834635561580748	No	No
ph242.1_PanUKBB_PanUKBBR2_1	Graves' disease	PanUKBB	PanUKBBR2	399034	554	399588	European (EUR)	566	PC12 (2e-02)	0.00143517628653976	0.0026074195129501	Yes	No
ph244_PanUKBB_PanUKBBR2_1	Hypothyroidism	PanUKBB	PanUKBBR2	416311	19131	435442	Trans-ethnic (AFR,CSA,EAS,EUR)	566	PC1 (3e-89)	1.78171394221225e-257	4.9887990381943e-256	Yes	No
ph245.21_PanUKBB_PanUKBBR2_1	Chronic lymphocytic thyroiditis	PanUKBB	PanUKBBR2	399034	249	399283	European (EUR)	566	PC8 (8e-05)	1.5998759173254e-05	3.2967140114584e-05	Yes	No
ph245.2_PanUKBB_PanUKBBR2_1	Chronic thyroiditis	PanUKBB	PanUKBBR2	399034	265	399299	European (EUR)	566	PC8 (2e-04)	9.93500701927596e-05	0.000193814071359646	Yes	No
ph245_PanUKBB_PanUKBBR2_1	Thyroiditis	PanUKBB	PanUKBBR2	399034	351	399385	European (EUR)	566	PC8 (4e-04)	5.94538180516984e-05	0.000117427458060616	Yes	No
ph250.11_PanUKBB_PanUKBBR2_1	Type 1 diabetes with ketoacidosis	PanUKBB	PanUKBBR2	396181	302	396483	European (EUR)	566	PC2 (4e-06)	4.2759283441864e-13	1.22610957339321e-12	Yes	No
ph250.13_PanUKBB_PanUKBBR2_1	Type 1 diabetes with ophthalmic manifestations	PanUKBB	PanUKBBR2	396181	573	396754	European (EUR)	566	PC1 (2e-06)	5.40712079332718e-11	1.44441911556338e-10	Yes	No
ph250.1_PanUKBB_PanUKBBR2_1	Type 1 diabetes	PanUKBB	PanUKBBR2	409155	3545	412700	Trans-ethnic (AFR,CSA,EUR)	566	PC1 (5e-12)	3.40066301573962e-32	1.38351760298467e-31	Yes	No
ph274.11_PanUKBB_PanUKBBR2_1	Gouty arthropathy	PanUKBB	PanUKBBR2	415559	164	415723	European (EUR)	566	PC6 (1e-01)	0.697206475587674	0.757694708629527	No	No
ph274.1_PanUKBB_PanUKBBR2_1	Gout	PanUKBB	PanUKBBR2	430896	4678	435574	Trans-ethnic (AFR,CSA,EUR)	566	PC5 (2e-03)	0.0447495601340566	0.0682717648199069	No	No
ph274.2_PanUKBB_PanUKBBR2_1	Crystal arthropathies	PanUKBB	PanUKBBR2	415559	533	416092	European (EUR)	566	PC11 (2e-02)	0.118892696114308	0.162157373496879	No	No
ph274_PanUKBB_PanUKBBR2_1	Gout and other crystal arthropathies	PanUKBB	PanUKBBR2	430896	5147	436043	Trans-ethnic (AFR,CSA,EUR)	566	PC5 (3e-03)	0.0988374885072862	0.136763501539152	No	No
ph279.11_PanUKBB_PanUKBBR2_1	Deficiency of humoral immunity	PanUKBB	PanUKBBR2	419926	187	420113	European (EUR)	566	PC1 (8e-02)	0.303518778230954	0.369546227213854	No	No
ph279.1_PanUKBB_PanUKBBR2_1	Immunity deficiency	PanUKBB	PanUKBBR2	419926	270	420196	European (EUR)	566	PC12 (3e-02)	0.097626983385227	0.135878491495228	No	No
ph279.7_PanUKBB_PanUKBBR2_1	Other immunological findings	PanUKBB	PanUKBBR2	419926	281	420207	European (EUR)	566	PC9 (2e-01)	0.887026193232143	0.903943416558804	No	No
ph279_PanUKBB_PanUKBBR2_1	Disorders involving the immune mechanism	PanUKBB	PanUKBBR2	419926	328	420254	European (EUR)	566	PC1 (8e-03)	0.0573719782645635	0.0837701277727982	No	No
ph288.2_PanUKBB_PanUKBBR2_1	Elevated white blood cell count	PanUKBB	PanUKBBR2	410877	436	411313	European (EUR)	566	PC3 (4e-02)	0.0930805260648296	0.129930587703399	No	No
ph288_PanUKBB_PanUKBBR2_1	Diseases of white blood cells	PanUKBB	PanUKBBR2	425978	5024	431002	Trans-ethnic (AFR,CSA,EUR)	566	PC12 (3e-03)	0.0303911965803885	0.0475862156982399	No	No
ph335_PanUKBB_PanUKBBR2_1	Multiple sclerosis	PanUKBB	PanUKBBR2	403249	1538	404787	European (EUR)	566	PC12 (1e-09)	5.28481305082976e-26	2.01245680975597e-25	Yes	No
ph358.1_PanUKBB_PanUKBBR2_1	Myasthenia gravis	PanUKBB	PanUKBBR2	417332	224	417556	European (EUR)	566	PC1 (9e-03)	0.0527183688613235	0.0774504431419444	No	No
ph371.3_PanUKBB_PanUKBBR2_1	Inflammation of eyelids	PanUKBB	PanUKBBR2	417645	2854	420499	Trans-ethnic (CSA,EUR)	566	PC3 (2e-04)	0.000380926097145954	0.000716683091863534	Yes	Yes
ph420.1_PanUKBB_PanUKBBR2_1	Myocarditis	PanUKBB	PanUKBBR2	416313	144	416457	European (EUR)	566	PC9 (1e-01)	0.890650131021174	0.903943416558804	No	No
ph420.21_PanUKBB_PanUKBBR2_1	Acute pericarditis	PanUKBB	PanUKBBR2	416313	255	416568	European (EUR)	566	PC3 (1e-01)	0.567696847244392	0.643389760210311	No	No
ph420.2_PanUKBB_PanUKBBR2_1	Pericarditis	PanUKBB	PanUKBBR2	422845	1737	424582	Trans-ethnic (AFR,EUR)	566	PC7 (4e-02)	0.431270542817729	0.506875996003059	No	No
ph420.3_PanUKBB_PanUKBBR2_1	Endocarditis	PanUKBB	PanUKBBR2	416313	909	417222	European (EUR)	566	PC8 (3e-02)	0.558168688321225	0.637142195781542	No	No
ph420_PanUKBB_PanUKBBR2_1	Carditis	PanUKBB	PanUKBBR2	431633	2802	434435	Trans-ethnic (AFR,CSA,EUR)	566	PC8 (6e-03)	0.087209497111765	0.122815741494675	No	No
ph446.4_PanUKBB_PanUKBBR2_1	Wegener's granulomatosis	PanUKBB	PanUKBBR2	408565	217	408782	European (EUR)	566	PC4 (1e-01)	0.260215687941339	0.326814426016035	No	No
ph446.5_PanUKBB_PanUKBBR2_1	Giant cell arteritis	PanUKBB	PanUKBBR2	408565	532	409097	European (EUR)	566	PC3 (3e-02)	0.0571009920049274	0.0836309913672167	No	No
ph446.9_PanUKBB_PanUKBBR2_1	Arteritis NOS	PanUKBB	PanUKBBR2	408565	328	408893	European (EUR)	566	PC12 (1e-01)	0.502270391473144	0.583123674002967	No	No
ph451.2_PanUKBB_PanUKBBR2_1	Phlebitis and thrombophlebitis of lower extremities	PanUKBB	PanUKBBR2	382223	4495	386718	Trans-ethnic (AFR,EUR)	566	PC4 (3e-02)	0.243632411250128	0.308428265306013	No	No
ph451_PanUKBB_PanUKBBR2_1	Phlebitis and thrombophlebitis	PanUKBB	PanUKBBR2	390206	4938	395144	Trans-ethnic (AFR,CSA,EUR)	566	PC4 (7e-02)	0.295562768096281	0.364476366875207	No	No
ph471_PanUKBB_PanUKBBR2_1	Nasal polyps	PanUKBB	PanUKBBR2	407149	3726	410875	Trans-ethnic (CSA,EUR)	566	PC13 (3e-52)	7.80950485492367e-57	4.76580039864573e-56	Yes	No
ph476_PanUKBB_PanUKBBR2_1	Allergic rhinitis	PanUKBB	PanUKBBR2	398757	1531	400288	European (EUR)	566	PC13 (1e-06)	4.90251974261521e-07	1.12734270409896e-06	Yes	No
ph495.2_PanUKBB_PanUKBBR2_1	Asthma with exacerbation	PanUKBB	PanUKBBR2	379656	290	379946	European (EUR)	566	PC13 (1e-09)	5.36810001557389e-06	1.14072125330945e-05	Yes	No
ph495_PanUKBB_PanUKBBR2_1	Asthma	PanUKBB	PanUKBBR2	398413	33000	431413	Trans-ethnic (CSA,EUR,MID)	566	PC13 (8e-142)	7.5346897575045e-177	1.2367283877835e-175	Yes	Yes
ph500.1_PanUKBB_PanUKBBR2_1	Extrinsic allergic alveolitis	PanUKBB	PanUKBBR2	404684	110	404794	European (EUR)	566	PC10 (1e-01)	0.777281442532204	0.816746063234722	No	No
ph527.2_PanUKBB_PanUKBBR2_1	Sialoadenitis	PanUKBB	PanUKBBR2	413830	433	414263	European (EUR)	566	PC7 (3e-02)	0.612544590333284	0.686049941173278	No	No
ph555.21_PanUKBB_PanUKBBR2_1	Ulcerative colitis (chronic)	PanUKBB	PanUKBBR2	330270	664	330934	European (EUR)	566	PC10 (1e-10)	1.48309242957161e-21	5.15293428084735e-21	Yes	No
ph555.2_PanUKBB_PanUKBBR2_1	Ulcerative colitis	PanUKBB	PanUKBBR2	330270	3670	333940	European (EUR)	566	PC1 (6e-47)	2.8939749005615e-140	3.27983822063637e-139	Yes	No
ph555_PanUKBB_PanUKBBR2_1	Inflammatory bowel disease and other gastroenteritis and colitis	PanUKBB	PanUKBBR2	337505	5330	342835	Trans-ethnic (CSA,EUR)	566	PC3 (6e-72)	3.10494214065004e-186	5.47389799610896e-185	Yes	No
ph557.1_PanUKBB_PanUKBBR2_1	Celiac disease	PanUKBB	PanUKBBR2	330260	2202	332462	European (EUR)	566	PC7 (1e-17)	6.31183849082089e-49	3.37576979958511e-48	Yes	No
ph564.1_PanUKBB_PanUKBBR2_1	Irritable Bowel Syndrome	PanUKBB	PanUKBBR2	343042	7178	350220	Trans-ethnic (AFR,CSA,EUR)	566	PC3 (1e-02)	0.149457629666956	0.198720200339305	No	No
ph571.6_PanUKBB_PanUKBBR2_1	Primary biliary cirrhosis	PanUKBB	PanUKBBR2	408402	314	408716	European (EUR)	566	PC5 (3e-06)	1.18521051933938e-12	3.31858945415026e-12	Yes	No
ph575.1_PanUKBB_PanUKBBR2_1	Cholangitis	PanUKBB	PanUKBBR2	399542	711	400253	European (EUR)	566	PC4 (9e-03)	0.265191619815335	0.332187397452893	No	No
ph580.12_PanUKBB_PanUKBBR2_1	Non-proliferative glomerulonephritis	PanUKBB	PanUKBBR2	401927	157	402084	European (EUR)	566	PC13 (4e-02)	0.225737651166256	0.288847102029941	No	No
ph580.14_PanUKBB_PanUKBBR2_1	Chronic glomerulonephritis, NOS	PanUKBB	PanUKBBR2	401927	901	402828	European (EUR)	566	PC8 (2e-01)	0.745274724798698	0.798988218477884	No	No
ph580.1_PanUKBB_PanUKBBR2_1	Glomerulonephritis	PanUKBB	PanUKBBR2	401927	1083	403010	European (EUR)	566	PC11 (8e-02)	0.759307838531151	0.804967775369327	No	No
ph694_PanUKBB_PanUKBBR2_1	Dyschromia and Vitiligo	PanUKBB	PanUKBBR2	412638	1214	413852	European (EUR)	566	PC11 (2e-01)	0.946061652585621	0.954079124217703	No	No
ph695.22_PanUKBB_PanUKBBR2_1	Pemphigus and pemphigoid	PanUKBB	PanUKBBR2	412638	107	412745	European (EUR)	566	PC1 (1e-01)	0.703304207316871	0.762580416134011	No	No
ph695.2_PanUKBB_PanUKBBR2_1	Bullous dermatoses	PanUKBB	PanUKBBR2	412638	166	412804	European (EUR)	566	PC11 (1e-02)	0.573590066799209	0.648236284839452	No	No
ph695.3_PanUKBB_PanUKBBR2_1	Rosacea	PanUKBB	PanUKBBR2	412638	401	413039	European (EUR)	566	PC12 (1e-01)	0.473097420472403	0.550597486906758	No	No
ph695.41_PanUKBB_PanUKBBR2_1	Cutaneous lupus erythematosus	PanUKBB	PanUKBBR2	411160	170	411330	European (EUR)	566	PC2 (2e-05)	3.88923180616463e-06	8.37680696712382e-06	Yes	No
ph695.42_PanUKBB_PanUKBBR2_1	Systemic lupus erythematosus	PanUKBB	PanUKBBR2	411160	412	411572	European (EUR)	566	PC2 (1e-10)	3.89155149487378e-13	1.12265364336965e-12	Yes	No
ph695.4_PanUKBB_PanUKBBR2_1	Lupus (localized and systemic)	PanUKBB	PanUKBBR2	411160	506	411666	European (EUR)	566	PC2 (8e-13)	7.17486636879007e-16	2.20337831712521e-15	Yes	No
ph696.41_PanUKBB_PanUKBBR2_1	Psoriasis vulgaris	PanUKBB	PanUKBBR2	406978	301	407279	European (EUR)	566	PC13 (2e-02)	0.140917002413536	0.188417115586638	No	No
ph696.42_PanUKBB_PanUKBBR2_1	Psoriatic arthropathy	PanUKBB	PanUKBBR2	406978	887	407865	European (EUR)	566	PC5 (2e-03)	0.00231191705004576	0.00412161990944488	Yes	No
ph696.4_PanUKBB_PanUKBBR2_1	Psoriasis	PanUKBB	PanUKBBR2	415468	2981	418449	Trans-ethnic (CSA,EUR)	566	PC5 (2e-06)	5.08988831435217e-05	0.000101797766287043	Yes	No
ph696_PanUKBB_PanUKBBR2_1	Psoriasis and related disorders	PanUKBB	PanUKBBR2	415468	3056	418524	Trans-ethnic (CSA,EUR)	566	PC5 (2e-06)	2.89628576225773e-05	5.86651924610502e-05	Yes	No
ph709.2_PanUKBB_PanUKBBR2_1	Sicca syndrome	PanUKBB	PanUKBBR2	411677	661	412338	European (EUR)	566	PC2 (1e-04)	4.94901233600383e-06	1.0563811084923e-05	Yes	No
ph709.3_PanUKBB_PanUKBBR2_1	Systemic sclerosis	PanUKBB	PanUKBBR2	411677	221	411898	European (EUR)	566	PC2 (2e-06)	2.16543249236371e-07	5.10270230873825e-07	Yes	No
ph714.1_PanUKBB_PanUKBBR2_1	Rheumatoid arthritis	PanUKBB	PanUKBBR2	384993	5805	390798	Trans-ethnic (CSA,EUR)	566	PC9 (7e-16)	6.94067696797137e-55	4.12970279594297e-54	Yes	No
ph714_PanUKBB_PanUKBBR2_1	Rheumatoid arthritis and other inflammatory polyarthropathies	PanUKBB	PanUKBBR2	384993	6504	391497	Trans-ethnic (AFR,CSA,EUR)	566	PC9 (5e-12)	3.55299833191991e-45	1.79917787871689e-44	Yes	No
ph715.1_PanUKBB_PanUKBBR2_1	Sacroiliitis NEC	PanUKBB	PanUKBBR2	371238	147	371385	European (EUR)	566	PC3 (2e-02)	0.771017854153295	0.815565552393263	No	No
ph715.2_PanUKBB_PanUKBBR2_1	Ankylosing spondylitis	PanUKBB	PanUKBBR2	371238	495	371733	European (EUR)	566	PC3 (1e-03)	0.0030883089803165	0.00548520550235319	Yes	No
ph715_PanUKBB_PanUKBBR2_1	Other inflammatory spondylopathies	PanUKBB	PanUKBBR2	371238	2466	373704	European (EUR)	566	PC11 (1e-01)	0.86371701397895	0.885568572500625	No	No
ph770_PanUKBB_PanUKBBR2_1	Myalgia and myositis unspecified (UKBB)	PanUKBB	PanUKBBR2	419572	959	420531	European (EUR)	566	PC3 (8e-02)	0.624062322322149	0.697309073768411	No	No
ph939_PanUKBB_PanUKBBR2_1	Atopic/contact dermatitis due to other or unspecified	PanUKBB	PanUKBBR2	421229	2970	424199	Trans-ethnic (CSA,EUR)	566	PC13 (1e-03)	0.000987979300755905	0.0018227835161233	Yes	No
ph941_PanUKBB_PanUKBBR2_1	Adverse reaction to serum or vaccine	PanUKBB	PanUKBBR2	412489	322	412811	European (EUR)	566	PC6 (6e-02)	0.32210842375873	0.391131657421315	No	No
ph946_PanUKBB_PanUKBBR2_1	Anaphylactic shock NOS	PanUKBB	PanUKBBR2	412489	657	413146	European (EUR)	566	PC4 (9e-02)	0.529048201917558	0.608277642784439	No	No
ph949_PanUKBB_PanUKBBR2_1	Allergies, other	PanUKBB	PanUKBBR2	412489	490	412979	European (EUR)	566	PC5 (1e-01)	0.864066835719315	0.885568572500625	No	No
ph960.2_PanUKBB_PanUKBBR2_1	Allergy/adverse effect of penicillin	PanUKBB	PanUKBBR2	401491	20918	422409	Trans-ethnic (CSA,EUR)	566	PC4 (8e-05)	4.56044880597526e-09	1.16084151424825e-08	Yes	No
ph961.1_PanUKBB_PanUKBBR2_1	Poisoning/allergy of sulfonamides	PanUKBB	PanUKBBR2	383239	1053	384292	European (EUR)	566	PC12 (7e-03)	0.0467577794129893	0.0704326044322244	No	No

## Sheet: S3
Table S3. All projections of GWAS summary statistics datasets onto the 13 features
Trait code	Label	First Author	Population	PC	Delta	Var.Delta	P	FDR (PC)	FDR (PC) significance	Significant overall?	in selection?
20002_1111_PanUKBB_PanUKBBR2_1	Asthma	PanUKBB	Trans-ethnic (AFR,CSA,EUR)	PC1	-0.00676101554241075	1.20645209122623e-06	7.4884126458321e-10	4.19351108166598e-09	●	Yes	No
20002_1111_PanUKBB_PanUKBBR2_1	Asthma	PanUKBB	Trans-ethnic (AFR,CSA,EUR)	PC2	0.000489881188604906	1.11668488089146e-06	0.642948109682567	0.886218425951042		Yes	No
20002_1111_PanUKBB_PanUKBBR2_1	Asthma	PanUKBB	Trans-ethnic (AFR,CSA,EUR)	PC3	-0.00161927306880085	1.05619554190335e-06	0.115116379929538	0.217442050978016		Yes	No
20002_1111_PanUKBB_PanUKBBR2_1	Asthma	PanUKBB	Trans-ethnic (AFR,CSA,EUR)	PC4	-0.00580474622160057	1.10094035347745e-06	3.16159316302636e-08	7.52459172800274e-07	●	Yes	No
20002_1111_PanUKBB_PanUKBBR2_1	Asthma	PanUKBB	Trans-ethnic (AFR,CSA,EUR)	PC5	0.0050238557184241	9.56564404104314e-07	2.79677802819627e-07	4.29440755297234e-06	●	Yes	No
20002_1111_PanUKBB_PanUKBBR2_1	Asthma	PanUKBB	Trans-ethnic (AFR,CSA,EUR)	PC6	0.0049223992664335	9.44190802129632e-07	4.06715758903855e-07	9.67983506191175e-06	●	Yes	No
20002_1111_PanUKBB_PanUKBBR2_1	Asthma	PanUKBB	Trans-ethnic (AFR,CSA,EUR)	PC7	-0.00403589711001963	9.03409940126715e-07	2.17453048305848e-05	0.000690051006623891	●	Yes	No
20002_1111_PanUKBB_PanUKBBR2_1	Asthma	PanUKBB	Trans-ethnic (AFR,CSA,EUR)	PC8	0.00423569707383851	1.03833880067625e-06	3.2278735201263e-05	0.000264908240617262	●	Yes	No
20002_1111_PanUKBB_PanUKBBR2_1	Asthma	PanUKBB	Trans-ethnic (AFR,CSA,EUR)	PC9	-0.00711028036253651	1.04551800933131e-06	3.55625253376239e-12	9.95750709453469e-11	●	Yes	No
20002_1111_PanUKBB_PanUKBBR2_1	Asthma	PanUKBB	Trans-ethnic (AFR,CSA,EUR)	PC10	-0.00360999895652652	1.2791513352788e-06	0.00141351638570118	0.016820844989844	○	Yes	No
20002_1111_PanUKBB_PanUKBBR2_1	Asthma	PanUKBB	Trans-ethnic (AFR,CSA,EUR)	PC11	-0.00703123051659008	9.66140746784398e-07	8.46684177770108e-13	6.71702781030952e-11	●	Yes	No
20002_1111_PanUKBB_PanUKBBR2_1	Asthma	PanUKBB	Trans-ethnic (AFR,CSA,EUR)	PC12	0.0111029440438845	9.58913490963892e-07	8.47628031493064e-30	3.6679176635518e-28	●	Yes	No
20002_1111_PanUKBB_PanUKBBR2_1	Asthma	PanUKBB	Trans-ethnic (AFR,CSA,EUR)	PC13	0.0363005790982978	1.06105891343136e-06	4.77286565386537e-272	2.27188405123992e-269	●	Yes	No
20002_1112_PanUKBB_PanUKBBR2_1	Chronic Obstructive Airways Disease/Copd	PanUKBB	European (EUR)	PC1	0.00360818140670471	3.08981274349048e-05	0.516263429675643	0.688351239567524		Yes	No
20002_1112_PanUKBB_PanUKBBR2_1	Chronic Obstructive Airways Disease/Copd	PanUKBB	European (EUR)	PC2	0.0139829232641854	2.87575647698522e-05	0.00912099030934044	0.0461871424175112	○	Yes	No
20002_1112_PanUKBB_PanUKBBR2_1	Chronic Obstructive Airways Disease/Copd	PanUKBB	European (EUR)	PC3	-0.00644008700834047	2.72075859164046e-05	0.216957754507343	0.353670860087313		Yes	No
20002_1112_PanUKBB_PanUKBBR2_1	Chronic Obstructive Airways Disease/Copd	PanUKBB	European (EUR)	PC4	-0.00925923218393864	2.81699009674785e-05	0.0810640051726167	0.285825677497523		Yes	No
20002_1112_PanUKBB_PanUKBBR2_1	Chronic Obstructive Airways Disease/Copd	PanUKBB	European (EUR)	PC5	0.00264785704942208	2.45939916797135e-05	0.593393622231701	0.821091174948517		Yes	No
20002_1112_PanUKBB_PanUKBBR2_1	Chronic Obstructive Airways Disease/Copd	PanUKBB	European (EUR)	PC6	0.00153397729197443	2.42706153394637e-05	0.755518392868199	0.912758261434677		Yes	No
20002_1112_PanUKBB_PanUKBBR2_1	Chronic Obstructive Airways Disease/Copd	PanUKBB	European (EUR)	PC7	-0.00988902348512213	2.31651921597936e-05	0.0399139190359707	0.231695432452708		Yes	No
20002_1112_PanUKBB_PanUKBBR2_1	Chronic Obstructive Airways Disease/Copd	PanUKBB	European (EUR)	PC8	-0.00137213948728821	2.68187282580642e-05	0.791040813100108	0.907041590391903		Yes	No
20002_1112_PanUKBB_PanUKBBR2_1	Chronic Obstructive Airways Disease/Copd	PanUKBB	European (EUR)	PC9	-0.00303866317392288	2.68174199452658e-05	0.557352592971225	0.838600558370023		Yes	No
20002_1112_PanUKBB_PanUKBBR2_1	Chronic Obstructive Airways Disease/Copd	PanUKBB	European (EUR)	PC10	-0.00303872443950006	3.29103222236254e-05	0.596323941223528	0.894254088010644		Yes	No
20002_1112_PanUKBB_PanUKBBR2_1	Chronic Obstructive Airways Disease/Copd	PanUKBB	European (EUR)	PC11	0.00118469877378149	2.48059947047117e-05	0.811986196653896	0.956696607938749		Yes	No
20002_1112_PanUKBB_PanUKBBR2_1	Chronic Obstructive Airways Disease/Copd	PanUKBB	European (EUR)	PC12	-0.00022564932794045	2.45591578792205e-05	0.963682384761226	0.975121540758601		Yes	No
20002_1112_PanUKBB_PanUKBBR2_1	Chronic Obstructive Airways Disease/Copd	PanUKBB	European (EUR)	PC13	0.0228080186528721	2.72767837802957e-05	1.25919594809771e-05	4.34331356010514e-05	●	Yes	No
20002_1113_PanUKBB_PanUKBBR2_1	Emphysema/Chronic Bronchitis	PanUKBB	Trans-ethnic (CSA,EUR)	PC1	0.00511147593514914	8.38024780805624e-06	0.0774455288382569	0.16208923824662		Yes	Yes
20002_1113_PanUKBB_PanUKBBR2_1	Emphysema/Chronic Bronchitis	PanUKBB	Trans-ethnic (CSA,EUR)	PC2	3.92521753524271e-05	7.77638849162684e-06	0.988769464204058	0.999432946584658		Yes	Yes
20002_1113_PanUKBB_PanUKBBR2_1	Emphysema/Chronic Bronchitis	PanUKBB	Trans-ethnic (CSA,EUR)	PC3	-0.00195125881988537	7.36524956820703e-06	0.472148819958015	0.636665264305992		Yes	Yes
20002_1113_PanUKBB_PanUKBBR2_1	Emphysema/Chronic Bronchitis	PanUKBB	Trans-ethnic (CSA,EUR)	PC4	-0.00721453345932531	7.64337994413311e-06	0.00906615469299288	0.0581435602040477		Yes	Yes
20002_1113_PanUKBB_PanUKBBR2_1	Emphysema/Chronic Bronchitis	PanUKBB	Trans-ethnic (CSA,EUR)	PC5	0.00282042707508602	6.66263479737264e-06	0.27453556524044	0.504551849631079		Yes	Yes
20002_1113_PanUKBB_PanUKBBR2_1	Emphysema/Chronic Bronchitis	PanUKBB	Trans-ethnic (CSA,EUR)	PC6	0.00101250714452435	6.57170752320348e-06	0.692868469403546	0.86790892483181		Yes	Yes
20002_1113_PanUKBB_PanUKBBR2_1	Emphysema/Chronic Bronchitis	PanUKBB	Trans-ethnic (CSA,EUR)	PC7	-0.00171397271078537	6.27761513305004e-06	0.493924982224124	0.783694305128944		Yes	Yes
20002_1113_PanUKBB_PanUKBBR2_1	Emphysema/Chronic Bronchitis	PanUKBB	Trans-ethnic (CSA,EUR)	PC8	-0.0036798215076572	7.24988604486837e-06	0.171731230272365	0.337785395081181		Yes	Yes
20002_1113_PanUKBB_PanUKBBR2_1	Emphysema/Chronic Bronchitis	PanUKBB	Trans-ethnic (CSA,EUR)	PC9	-0.000281811573542649	7.26839643199907e-06	0.91674903500576	0.991755774233504		Yes	Yes
20002_1113_PanUKBB_PanUKBBR2_1	Emphysema/Chronic Bronchitis	PanUKBB	Trans-ethnic (CSA,EUR)	PC10	0.00421509098941348	8.9114599244965e-06	0.157952040388227	0.475855514080988		Yes	Yes
20002_1113_PanUKBB_PanUKBBR2_1	Emphysema/Chronic Bronchitis	PanUKBB	Trans-ethnic (CSA,EUR)	PC11	0.00596642127159187	6.71857390828861e-06	0.0213441274538009	0.13274469631476		Yes	Yes
20002_1113_PanUKBB_PanUKBBR2_1	Emphysema/Chronic Bronchitis	PanUKBB	Trans-ethnic (CSA,EUR)	PC12	0.00557799113932313	6.65347148697802e-06	0.030580594925993	0.0786740154519176		Yes	Yes
20002_1113_PanUKBB_PanUKBBR2_1	Emphysema/Chronic Bronchitis	PanUKBB	Trans-ethnic (CSA,EUR)	PC13	0.010616553499095	7.38507230830907e-06	9.35787326854834e-05	0.000294989912306557	●	Yes	Yes
20002_1154_PanUKBB_PanUKBBR2_1	Irritable Bowel Syndrome	PanUKBB	Trans-ethnic (AFR,CSA,EUR)	PC1	-0.00250543368695676	4.81020930730219e-06	0.253306664794364	0.415772318765922		No	No
20002_1154_PanUKBB_PanUKBBR2_1	Irritable Bowel Syndrome	PanUKBB	Trans-ethnic (AFR,CSA,EUR)	PC2	0.000346027270478513	4.46481858458156e-06	0.869919907114385	0.988262233380543		No	No
20002_1154_PanUKBB_PanUKBBR2_1	Irritable Bowel Syndrome	PanUKBB	Trans-ethnic (AFR,CSA,EUR)	PC3	-0.00160471888534662	4.22408279871518e-06	0.43492759227817	0.59739069119863		No	No
20002_1154_PanUKBB_PanUKBBR2_1	Irritable Bowel Syndrome	PanUKBB	Trans-ethnic (AFR,CSA,EUR)	PC4	0.00207794107356199	4.38599871472833e-06	0.321100245621501	0.639513459898889		No	No
20002_1154_PanUKBB_PanUKBBR2_1	Irritable Bowel Syndrome	PanUKBB	Trans-ethnic (AFR,CSA,EUR)	PC5	-0.00313863353421274	3.82212244475898e-06	0.108401695633636	0.274463867668142		No	No
20002_1154_PanUKBB_PanUKBBR2_1	Irritable Bowel Syndrome	PanUKBB	Trans-ethnic (AFR,CSA,EUR)	PC6	0.000873519397458302	3.77197657566271e-06	0.652878102168516	0.844736611917846		No	No
20002_1154_PanUKBB_PanUKBBR2_1	Irritable Bowel Syndrome	PanUKBB	Trans-ethnic (AFR,CSA,EUR)	PC7	0.00124336974844206	3.60465160134529e-06	0.512538297504743	0.802238474764749		No	No
20002_1154_PanUKBB_PanUKBBR2_1	Irritable Bowel Syndrome	PanUKBB	Trans-ethnic (AFR,CSA,EUR)	PC8	0.00315070230628958	4.15776335502003e-06	0.122304099414166	0.257596244783819		No	No
20002_1154_PanUKBB_PanUKBBR2_1	Irritable Bowel Syndrome	PanUKBB	Trans-ethnic (AFR,CSA,EUR)	PC9	0.0020976048542914	4.17121320983574e-06	0.304395920987705	0.664572159530473		No	No
20002_1154_PanUKBB_PanUKBBR2_1	Irritable Bowel Syndrome	PanUKBB	Trans-ethnic (AFR,CSA,EUR)	PC10	0.000211773226443022	5.11486393915619e-06	0.925396400325331	0.995058871913097		No	No
20002_1154_PanUKBB_PanUKBBR2_1	Irritable Bowel Syndrome	PanUKBB	Trans-ethnic (AFR,CSA,EUR)	PC11	-0.0015116302616764	3.85784563117043e-06	0.441528692390439	0.745565417954705		No	No
20002_1154_PanUKBB_PanUKBBR2_1	Irritable Bowel Syndrome	PanUKBB	Trans-ethnic (AFR,CSA,EUR)	PC12	0.00291279219033472	3.82495555497218e-06	0.136395647188049	0.258662661599647		No	No
20002_1154_PanUKBB_PanUKBBR2_1	Irritable Bowel Syndrome	PanUKBB	Trans-ethnic (AFR,CSA,EUR)	PC13	0.000559011677697303	4.23937505666112e-06	0.786006438976666	0.837000145308486		No	No
20002_1157_PanUKBB_PanUKBBR2_1	Non-Infective Hepatitis	PanUKBB	European (EUR)	PC1	0.00034755255239662	0.000107352722213833	0.973240833936961	0.973240833936961		No	No
20002_1157_PanUKBB_PanUKBBR2_1	Non-Infective Hepatitis	PanUKBB	European (EUR)	PC2	-0.000984584230204963	9.99201211984111e-05	0.92153704239539	0.999432946584658		No	No
20002_1157_PanUKBB_PanUKBBR2_1	Non-Infective Hepatitis	PanUKBB	European (EUR)	PC3	-0.0158818337385644	9.45184979555451e-05	0.102345622344216	0.201307918329946		No	No
20002_1157_PanUKBB_PanUKBBR2_1	Non-Infective Hepatitis	PanUKBB	European (EUR)	PC4	-0.00834235417133413	9.78773055848869e-05	0.399098116816397	0.719585998502292		No	No
20002_1157_PanUKBB_PanUKBBR2_1	Non-Infective Hepatitis	PanUKBB	European (EUR)	PC5	-0.000618509377313406	8.54607955204856e-05	0.946656811571211	0.984204317670429		No	No
20002_1157_PanUKBB_PanUKBBR2_1	Non-Infective Hepatitis	PanUKBB	European (EUR)	PC6	0.00266167835280267	8.43225875480068e-05	0.771925732440471	0.923387754093488		No	No
20002_1157_PanUKBB_PanUKBBR2_1	Non-Infective Hepatitis	PanUKBB	European (EUR)	PC7	-0.00178488896920451	8.05309296738742e-05	0.842342737141659	0.928540539351549		No	No
20002_1157_PanUKBB_PanUKBBR2_1	Non-Infective Hepatitis	PanUKBB	European (EUR)	PC8	-0.000902776615992435	9.31496020116847e-05	0.925475868131769	0.957666333110265		No	No
20002_1157_PanUKBB_PanUKBBR2_1	Non-Infective Hepatitis	PanUKBB	European (EUR)	PC9	0.000138863026634473	9.31478316200063e-05	0.988520437692723	0.996488040355163		No	No
20002_1157_PanUKBB_PanUKBBR2_1	Non-Infective Hepatitis	PanUKBB	European (EUR)	PC10	0.00508273857098858	0.000114413540427482	0.634657973878457	0.91433642684479		No	No
20002_1157_PanUKBB_PanUKBBR2_1	Non-Infective Hepatitis	PanUKBB	European (EUR)	PC11	0.00100623943311681	8.61990076462082e-05	0.91369405692461	0.990046783969056		No	No
20002_1157_PanUKBB_PanUKBBR2_1	Non-Infective Hepatitis	PanUKBB	European (EUR)	PC12	-0.00985305668165887	8.53630826732003e-05	0.286225331723296	0.452635408306608		No	No
20002_1157_PanUKBB_PanUKBBR2_1	Non-Infective Hepatitis	PanUKBB	European (EUR)	PC13	-0.00189789086288277	9.47813518845604e-05	0.845436818641784	0.886405122628831		No	No
20002_1222_PanUKBB_PanUKBBR2_1	Type 1 Diabetes	PanUKBB	European (EUR)	PC1	0.0329143051400089	0.000130114329773974	0.0039078381790937	0.0120008449887007	○	Yes	No
20002_1222_PanUKBB_PanUKBBR2_1	Type 1 Diabetes	PanUKBB	European (EUR)	PC2	-0.0123477429555192	0.000119360160110278	0.258389130363067	0.594170174168212		Yes	No
20002_1222_PanUKBB_PanUKBBR2_1	Type 1 Diabetes	PanUKBB	European (EUR)	PC3	-0.043305836035589	0.000113253301923688	4.71521663380851e-05	0.000195575998971225	●	Yes	No
20002_1222_PanUKBB_PanUKBBR2_1	Type 1 Diabetes	PanUKBB	European (EUR)	PC4	-0.0379991692698724	0.000118058878740633	0.000470108095457613	0.0054578403277518	●	Yes	No
20002_1222_PanUKBB_PanUKBBR2_1	Type 1 Diabetes	PanUKBB	European (EUR)	PC5	-0.0210208494047351	0.000101995095023382	0.0373950877175608	0.121088855466387		Yes	No
20002_1222_PanUKBB_PanUKBBR2_1	Type 1 Diabetes	PanUKBB	European (EUR)	PC6	0.00941899345214432	0.000100701504503386	0.347929530797729	0.674057757290811		Yes	No
20002_1222_PanUKBB_PanUKBBR2_1	Type 1 Diabetes	PanUKBB	European (EUR)	PC7	-0.00559516280477829	9.64133112831768e-05	0.568793968432239	0.83130562155487		Yes	No
20002_1222_PanUKBB_PanUKBBR2_1	Type 1 Diabetes	PanUKBB	European (EUR)	PC8	-0.0366966277722039	0.000111574490709852	0.00051254880384145	0.00297528330034793	●	Yes	No
20002_1222_PanUKBB_PanUKBBR2_1	Type 1 Diabetes	PanUKBB	European (EUR)	PC9	-0.00294668964168141	0.000111970397700407	0.780649439842337	0.947874402970872		Yes	No
20002_1222_PanUKBB_PanUKBBR2_1	Type 1 Diabetes	PanUKBB	European (EUR)	PC10	0.000678292652958484	0.000136520140711258	0.953707041929577	0.995058871913097		Yes	No
20002_1222_PanUKBB_PanUKBBR2_1	Type 1 Diabetes	PanUKBB	European (EUR)	PC11	-0.00706584922761934	0.00010283045939914	0.485932649692887	0.768451632072472		Yes	No
20002_1222_PanUKBB_PanUKBBR2_1	Type 1 Diabetes	PanUKBB	European (EUR)	PC12	-0.0245945281466755	0.000102026969881716	0.0148959355228047	0.044315408180344	○	Yes	No
20002_1222_PanUKBB_PanUKBBR2_1	Type 1 Diabetes	PanUKBB	European (EUR)	PC13	0.0273450885654358	0.000113317054668641	0.0102048893263506	0.0229128647138815	○	Yes	No
20002_1225_PanUKBB_PanUKBBR2_1	Hyperthyroidism/Thyrotoxicosis	PanUKBB	Trans-ethnic (AFR,CSA,EUR)	PC1	0.0362657708831385	1.46885455881793e-05	3.00565376094915e-21	2.55480569680678e-20	●	Yes	Yes
20002_1225_PanUKBB_PanUKBBR2_1	Hyperthyroidism/Thyrotoxicosis	PanUKBB	Trans-ethnic (AFR,CSA,EUR)	PC2	-0.0120945863396323	1.34040489963888e-05	0.000954893249197758	0.00658737951620482	●	Yes	Yes
20002_1225_PanUKBB_PanUKBBR2_1	Hyperthyroidism/Thyrotoxicosis	PanUKBB	Trans-ethnic (AFR,CSA,EUR)	PC3	-0.0305222532711601	1.27037836324017e-05	1.09515373226633e-17	9.47805775561406e-17	●	Yes	Yes
20002_1225_PanUKBB_PanUKBBR2_1	Hyperthyroidism/Thyrotoxicosis	PanUKBB	Trans-ethnic (AFR,CSA,EUR)	PC4	-0.00841052444944853	1.33379595612706e-05	0.0212834855014793	0.104442671120661		Yes	Yes
20002_1225_PanUKBB_PanUKBBR2_1	Hyperthyroidism/Thyrotoxicosis	PanUKBB	Trans-ethnic (AFR,CSA,EUR)	PC5	-0.00676372447007153	1.14591357018782e-05	0.0457094320608006	0.14314269513777		Yes	Yes
20002_1225_PanUKBB_PanUKBBR2_1	Hyperthyroidism/Thyrotoxicosis	PanUKBB	Trans-ethnic (AFR,CSA,EUR)	PC6	-0.00258312585684441	1.13197117950247e-05	0.442627261456054	0.7315645015732		Yes	Yes
20002_1225_PanUKBB_PanUKBBR2_1	Hyperthyroidism/Thyrotoxicosis	PanUKBB	Trans-ethnic (AFR,CSA,EUR)	PC7	0.00147725681076837	1.08618733220482e-05	0.65398519261991	0.858962004063387		Yes	Yes
20002_1225_PanUKBB_PanUKBBR2_1	Hyperthyroidism/Thyrotoxicosis	PanUKBB	Trans-ethnic (AFR,CSA,EUR)	PC8	-0.00975281339593894	1.24885168139386e-05	0.0057840274873823	0.0252586888439814	○	Yes	Yes
20002_1225_PanUKBB_PanUKBBR2_1	Hyperthyroidism/Thyrotoxicosis	PanUKBB	Trans-ethnic (AFR,CSA,EUR)	PC9	-0.012852120157254	1.26197106668903e-05	0.000297065039960558	0.00282805918042451	●	Yes	Yes
20002_1225_PanUKBB_PanUKBBR2_1	Hyperthyroidism/Thyrotoxicosis	PanUKBB	Trans-ethnic (AFR,CSA,EUR)	PC10	0.00800554539558888	1.53269567869059e-05	0.0408689510591297	0.213776051693909		Yes	Yes
20002_1225_PanUKBB_PanUKBBR2_1	Hyperthyroidism/Thyrotoxicosis	PanUKBB	Trans-ethnic (AFR,CSA,EUR)	PC11	0.00294852553719451	1.15704350201696e-05	0.386039409833668	0.693414185210664		Yes	Yes
20002_1225_PanUKBB_PanUKBBR2_1	Hyperthyroidism/Thyrotoxicosis	PanUKBB	Trans-ethnic (AFR,CSA,EUR)	PC12	-0.0215126947308154	1.15106498891447e-05	2.28556973250324e-10	2.86297682281985e-09	●	Yes	Yes
20002_1225_PanUKBB_PanUKBBR2_1	Hyperthyroidism/Thyrotoxicosis	PanUKBB	Trans-ethnic (AFR,CSA,EUR)	PC13	0.0247831216789696	1.27293088740678e-05	3.74988322501353e-12	1.96147737923785e-11	●	Yes	Yes
20002_1226_PanUKBB_PanUKBBR2_1	Hypothyroidism/Myxoedema	PanUKBB	Trans-ethnic (CSA,EUR)	PC1	0.0424844254549842	2.73495602396662e-06	1.53401372433882e-145	1.46038106557056e-143	●	Yes	No
20002_1226_PanUKBB_PanUKBBR2_1	Hypothyroidism/Myxoedema	PanUKBB	Trans-ethnic (CSA,EUR)	PC2	-0.0136118882531397	2.49135419643769e-06	6.47461610443809e-18	7.70479316428133e-16	●	Yes	No
20002_1226_PanUKBB_PanUKBBR2_1	Hypothyroidism/Myxoedema	PanUKBB	Trans-ethnic (CSA,EUR)	PC3	-0.0318581142024855	2.36610159257229e-06	2.75046520116904e-95	2.18203572626077e-93	●	Yes	No
20002_1226_PanUKBB_PanUKBBR2_1	Hypothyroidism/Myxoedema	PanUKBB	Trans-ethnic (CSA,EUR)	PC4	-0.00255232250622404	2.48130661709143e-06	0.105167928051838	0.338242795626182		Yes	No
20002_1226_PanUKBB_PanUKBBR2_1	Hypothyroidism/Myxoedema	PanUKBB	Trans-ethnic (CSA,EUR)	PC5	-0.0144024073268132	2.13149555156567e-06	5.90908024908624e-23	4.68787033094175e-21	●	Yes	No
20002_1226_PanUKBB_PanUKBBR2_1	Hypothyroidism/Myxoedema	PanUKBB	Trans-ethnic (CSA,EUR)	PC6	-0.00574885245532044	2.10180053663542e-06	7.32774240733571e-05	0.000830477472831381	●	Yes	No
20002_1226_PanUKBB_PanUKBBR2_1	Hypothyroidism/Myxoedema	PanUKBB	Trans-ethnic (CSA,EUR)	PC7	-0.00186794726403647	2.01929047390078e-06	0.1886732930019	0.497059975935914		Yes	No
20002_1226_PanUKBB_PanUKBBR2_1	Hypothyroidism/Myxoedema	PanUKBB	Trans-ethnic (CSA,EUR)	PC8	-0.0222733941076707	2.32477799682329e-06	2.49139140991392e-48	1.18590231111903e-45	●	Yes	No
20002_1226_PanUKBB_PanUKBBR2_1	Hypothyroidism/Myxoedema	PanUKBB	Trans-ethnic (CSA,EUR)	PC9	-0.00647929850383547	2.3452035689577e-06	2.3270819110507e-05	0.00029149762885793	●	Yes	No
20002_1226_PanUKBB_PanUKBBR2_1	Hypothyroidism/Myxoedema	PanUKBB	Trans-ethnic (CSA,EUR)	PC10	0.00533312089046253	2.85120306400631e-06	0.00158636842845354	0.0177555225219118	○	Yes	No
20002_1226_PanUKBB_PanUKBBR2_1	Hypothyroidism/Myxoedema	PanUKBB	Trans-ethnic (CSA,EUR)	PC11	0.0129234258876691	2.15236381040056e-06	1.26422487363387e-18	2.00590346616574e-16	●	Yes	No
20002_1226_PanUKBB_PanUKBBR2_1	Hypothyroidism/Myxoedema	PanUKBB	Trans-ethnic (CSA,EUR)	PC12	-0.0174787818368272	2.13706129362535e-06	6.00673513694353e-33	3.5740074064814e-31	●	Yes	No
20002_1226_PanUKBB_PanUKBBR2_1	Hypothyroidism/Myxoedema	PanUKBB	Trans-ethnic (CSA,EUR)	PC13	0.0182523430788899	2.36789678515091e-06	1.87729432122702e-32	2.70785483910322e-31	●	Yes	No
20002_1234_PanUKBB_PanUKBBR2_1	Adrenocortical Insufficiency/Addison'S Disease	PanUKBB	European (EUR)	PC1	0.0461982916849594	0.000284312940734129	0.00614662674210078	0.0176252670436143	○	Yes	No
20002_1234_PanUKBB_PanUKBBR2_1	Adrenocortical Insufficiency/Addison'S Disease	PanUKBB	European (EUR)	PC2	-0.0380030570239228	0.000262979269899196	0.0191057470708931	0.0900429267895556		Yes	No
20002_1234_PanUKBB_PanUKBBR2_1	Adrenocortical Insufficiency/Addison'S Disease	PanUKBB	European (EUR)	PC3	-0.0486518488444976	0.000249250482525002	0.00205866380844007	0.00653282648544982	●	Yes	No
20002_1234_PanUKBB_PanUKBBR2_1	Adrenocortical Insufficiency/Addison'S Disease	PanUKBB	European (EUR)	PC4	-0.00678371113206894	0.000258653047340046	0.673169608228692	0.907730123277216		Yes	No
20002_1234_PanUKBB_PanUKBBR2_1	Adrenocortical Insufficiency/Addison'S Disease	PanUKBB	European (EUR)	PC5	0.00838218773677523	0.000225186130002662	0.576447353777096	0.810021292753913		Yes	No
20002_1234_PanUKBB_PanUKBBR2_1	Adrenocortical Insufficiency/Addison'S Disease	PanUKBB	European (EUR)	PC6	0.0102281317762038	0.000222380882135523	0.492789329666567	0.740920660168392		Yes	No
20002_1234_PanUKBB_PanUKBBR2_1	Adrenocortical Insufficiency/Addison'S Disease	PanUKBB	European (EUR)	PC7	-0.00529269810708505	0.000212274568677123	0.716404072735789	0.883825922411958		Yes	No
20002_1234_PanUKBB_PanUKBBR2_1	Adrenocortical Insufficiency/Addison'S Disease	PanUKBB	European (EUR)	PC8	-0.0282375040504295	0.000245555171153591	0.0715473787789546	0.17200278938779		Yes	No
20002_1234_PanUKBB_PanUKBBR2_1	Adrenocortical Insufficiency/Addison'S Disease	PanUKBB	European (EUR)	PC9	-0.00423369789208949	0.000246143345915125	0.787274033157343	0.947874402970872		Yes	No
20002_1234_PanUKBB_PanUKBBR2_1	Adrenocortical Insufficiency/Addison'S Disease	PanUKBB	European (EUR)	PC10	-0.028463343610288	0.000301236438493757	0.101014341453755	0.378195767989747		Yes	No
20002_1234_PanUKBB_PanUKBBR2_1	Adrenocortical Insufficiency/Addison'S Disease	PanUKBB	European (EUR)	PC11	0.00273463988563291	0.00022706890554628	0.855993276844857	0.97529410200909		Yes	No
20002_1234_PanUKBB_PanUKBBR2_1	Adrenocortical Insufficiency/Addison'S Disease	PanUKBB	European (EUR)	PC12	-0.027558805842026	0.000225016649616355	0.0661824786439893	0.14930265324426		Yes	No
20002_1234_PanUKBB_PanUKBBR2_1	Adrenocortical Insufficiency/Addison'S Disease	PanUKBB	European (EUR)	PC13	0.0344079531963134	0.000249674594642746	0.0294382379207955	0.0593754290266892		Yes	No
20002_1256_PanUKBB_PanUKBBR2_1	Acute Infective Polyneuritis/Guillain-Barre Syndrome	PanUKBB	European (EUR)	PC1	-0.0114690022459933	0.000266043194867905	0.481960681715902	0.651998078321386		No	No
20002_1256_PanUKBB_PanUKBBR2_1	Acute Infective Polyneuritis/Guillain-Barre Syndrome	PanUKBB	European (EUR)	PC2	-0.0100235411573717	0.00024799237633762	0.524447138472769	0.854720474766024		No	No
20002_1256_PanUKBB_PanUKBBR2_1	Acute Infective Polyneuritis/Guillain-Barre Syndrome	PanUKBB	European (EUR)	PC3	-0.0167920220319667	0.000234543767882951	0.272879447405298	0.419001990209425		No	No
20002_1256_PanUKBB_PanUKBBR2_1	Acute Infective Polyneuritis/Guillain-Barre Syndrome	PanUKBB	European (EUR)	PC4	0.0309004009104072	0.00024265478330402	0.0472925073392032	0.194062357702248		No	No
20002_1256_PanUKBB_PanUKBBR2_1	Acute Infective Polyneuritis/Guillain-Barre Syndrome	PanUKBB	European (EUR)	PC5	0.00322221594691384	0.00021202693963762	0.824867694496874	0.939752126882967		No	No
20002_1256_PanUKBB_PanUKBBR2_1	Acute Infective Polyneuritis/Guillain-Barre Syndrome	PanUKBB	European (EUR)	PC6	0.00231573625316659	0.000209081495405423	0.872761650719293	0.949378742083532		No	No
20002_1256_PanUKBB_PanUKBBR2_1	Acute Infective Polyneuritis/Guillain-Barre Syndrome	PanUKBB	European (EUR)	PC7	-0.00214525889808823	0.000199798635372055	0.87936902836333	0.944875073365565		No	No
20002_1256_PanUKBB_PanUKBBR2_1	Acute Infective Polyneuritis/Guillain-Barre Syndrome	PanUKBB	European (EUR)	PC8	-0.0109311678446298	0.000231173129735793	0.472172545183602	0.660498540953309		No	No
20002_1256_PanUKBB_PanUKBBR2_1	Acute Infective Polyneuritis/Guillain-Barre Syndrome	PanUKBB	European (EUR)	PC9	-0.0110228716770087	0.000230911605948432	0.468212492184349	0.788269306040186		No	No
20002_1256_PanUKBB_PanUKBBR2_1	Acute Infective Polyneuritis/Guillain-Barre Syndrome	PanUKBB	European (EUR)	PC10	0.00881330083708745	0.000283852226163129	0.600898192916951	0.894254088010644		No	No
20002_1256_PanUKBB_PanUKBBR2_1	Acute Infective Polyneuritis/Guillain-Barre Syndrome	PanUKBB	European (EUR)	PC11	-0.00215358559183647	0.00021395020348675	0.882947947287943	0.98181892172446		No	No
20002_1256_PanUKBB_PanUKBBR2_1	Acute Infective Polyneuritis/Guillain-Barre Syndrome	PanUKBB	European (EUR)	PC12	-0.0132223145249119	0.000212103766129452	0.363936273932614	0.537992752769951		No	No
20002_1256_PanUKBB_PanUKBBR2_1	Acute Infective Polyneuritis/Guillain-Barre Syndrome	PanUKBB	European (EUR)	PC13	0.00877413653802863	0.000235305590238327	0.567328901370897	0.675121392631367		No	No
20002_1261_PanUKBB_PanUKBBR2_1	Multiple Sclerosis	PanUKBB	European (EUR)	PC1	0.00423835031552097	3.09699153173974e-05	0.446298873642551	0.628246657062613		Yes	No
20002_1261_PanUKBB_PanUKBBR2_1	Multiple Sclerosis	PanUKBB	European (EUR)	PC2	0.0176399883041166	2.88293636840189e-05	0.00101858163688124	0.00684091037464623	●	Yes	No
20002_1261_PanUKBB_PanUKBBR2_1	Multiple Sclerosis	PanUKBB	European (EUR)	PC3	-0.00157027404347459	2.72680432206499e-05	0.763635328776399	0.878886868596635		Yes	No
20002_1261_PanUKBB_PanUKBBR2_1	Multiple Sclerosis	PanUKBB	European (EUR)	PC4	-0.0102152683280096	2.82210406525197e-05	0.0544889573841047	0.209416102889954		Yes	No
20002_1261_PanUKBB_PanUKBBR2_1	Multiple Sclerosis	PanUKBB	European (EUR)	PC5	-0.0103700874720111	2.46592193274196e-05	0.036770838028646	0.119883006175586		Yes	No
20002_1261_PanUKBB_PanUKBBR2_1	Multiple Sclerosis	PanUKBB	European (EUR)	PC6	-0.0301816931785036	2.43318405854133e-05	9.4367192222601e-10	2.99458556653054e-08	●	Yes	No
20002_1261_PanUKBB_PanUKBBR2_1	Multiple Sclerosis	PanUKBB	European (EUR)	PC7	0.00816801593831292	2.32346721521565e-05	0.0901653270387352	0.357076396150622		Yes	No
20002_1261_PanUKBB_PanUKBBR2_1	Multiple Sclerosis	PanUKBB	European (EUR)	PC8	0.0272982111761604	2.6877971995421e-05	1.39842248661647e-07	1.70679257340882e-06	●	Yes	No
20002_1261_PanUKBB_PanUKBBR2_1	Multiple Sclerosis	PanUKBB	European (EUR)	PC9	0.0235194003515598	2.68702732173078e-05	5.69996026409031e-06	8.7521970506677e-05	●	Yes	No
20002_1261_PanUKBB_PanUKBBR2_1	Multiple Sclerosis	PanUKBB	European (EUR)	PC10	0.0141840644776325	3.30193911302137e-05	0.0135717211862454	0.10248145866011		Yes	No
20002_1261_PanUKBB_PanUKBBR2_1	Multiple Sclerosis	PanUKBB	European (EUR)	PC11	0.00537674475322759	2.48769006467461e-05	0.281030961029669	0.602600659805936		Yes	No
20002_1261_PanUKBB_PanUKBBR2_1	Multiple Sclerosis	PanUKBB	European (EUR)	PC12	-0.0331792423562487	2.46404753225138e-05	2.3237288506872e-11	3.07248592479752e-10	●	Yes	No
20002_1261_PanUKBB_PanUKBBR2_1	Multiple Sclerosis	PanUKBB	European (EUR)	PC13	0.0229081962892435	2.73426290187163e-05	1.18149505894955e-05	4.1050485259853e-05	●	Yes	No
20002_1313_PanUKBB_PanUKBBR2_1	Ankylosing Spondylitis	PanUKBB	European (EUR)	PC1	-0.014285246614562	3.94879988983424e-05	0.02300860327574	0.0577575819208582		No	No
20002_1313_PanUKBB_PanUKBBR2_1	Ankylosing Spondylitis	PanUKBB	European (EUR)	PC2	-0.00387615386084219	3.67758995270546e-05	0.522709500104303	0.854720474766024		No	No
20002_1313_PanUKBB_PanUKBBR2_1	Ankylosing Spondylitis	PanUKBB	European (EUR)	PC3	-0.0113173349544002	3.47851280107584e-05	0.0549997737489961	0.117927442813163		No	No
20002_1313_PanUKBB_PanUKBBR2_1	Ankylosing Spondylitis	PanUKBB	European (EUR)	PC4	-5.05473578276678e-05	3.60057445342936e-05	0.993278789663089	0.996918048015916		No	No
20002_1313_PanUKBB_PanUKBBR2_1	Ankylosing Spondylitis	PanUKBB	European (EUR)	PC5	-0.00335594606078876	3.1450223446626e-05	0.54956247753645	0.783354359614876		No	No
20002_1313_PanUKBB_PanUKBBR2_1	Ankylosing Spondylitis	PanUKBB	European (EUR)	PC6	-0.00895740256803001	3.10277584845292e-05	0.10781827410998	0.375432768032044		No	No
20002_1313_PanUKBB_PanUKBBR2_1	Ankylosing Spondylitis	PanUKBB	European (EUR)	PC7	-0.00552748179447528	2.96350751814674e-05	0.309929514110652	0.625112070833349		No	No
20002_1313_PanUKBB_PanUKBBR2_1	Ankylosing Spondylitis	PanUKBB	European (EUR)	PC8	0.003789507159235	3.42721007523745e-05	0.517431280002697	0.696184359810233		No	No
20002_1313_PanUKBB_PanUKBBR2_1	Ankylosing Spondylitis	PanUKBB	European (EUR)	PC9	0.00568714105412673	3.42634365870092e-05	0.331259565695203	0.675916230813403		No	No
20002_1313_PanUKBB_PanUKBBR2_1	Ankylosing Spondylitis	PanUKBB	European (EUR)	PC10	-0.00632397742606591	4.20963683620945e-05	0.329712400971009	0.688851262819105		No	No
20002_1313_PanUKBB_PanUKBBR2_1	Ankylosing Spondylitis	PanUKBB	European (EUR)	PC11	0.00402984115508268	3.17231284741248e-05	0.474310027583608	0.766166997533109		No	No
20002_1313_PanUKBB_PanUKBBR2_1	Ankylosing Spondylitis	PanUKBB	European (EUR)	PC12	-0.0096558323477832	3.14231969994134e-05	0.0849751768004465	0.185542129160608		No	No
20002_1313_PanUKBB_PanUKBBR2_1	Ankylosing Spondylitis	PanUKBB	European (EUR)	PC13	0.0110249521563214	3.48844560023814e-05	0.0619517768334072	0.113857319585721		No	No
20002_1322_PanUKBB_PanUKBBR2_1	Myositis/Myopathy (UKBB)	PanUKBB	European (EUR)	PC1	-0.00076111743292955	0.000301740488750553	0.965050900539689	0.967082586646088		No	No
20002_1322_PanUKBB_PanUKBBR2_1	Myositis/Myopathy (UKBB)	PanUKBB	European (EUR)	PC2	-0.0096406976532327	0.000280781750730911	0.565061862191504	0.858001916912573		No	No
20002_1322_PanUKBB_PanUKBBR2_1	Myositis/Myopathy (UKBB)	PanUKBB	European (EUR)	PC3	-0.00631969824572991	0.000265505828012296	0.698130004435992	0.83077470527883		No	No
20002_1322_PanUKBB_PanUKBBR2_1	Myositis/Myopathy (UKBB)	PanUKBB	European (EUR)	PC4	-0.0259135625435856	0.000275050104849284	0.118169238421194	0.362212952987702		No	No
20002_1322_PanUKBB_PanUKBBR2_1	Myositis/Myopathy (UKBB)	PanUKBB	European (EUR)	PC5	-0.0175270055314746	0.000240149196273897	0.258050104103697	0.495264435742988		No	No
20002_1322_PanUKBB_PanUKBBR2_1	Myositis/Myopathy (UKBB)	PanUKBB	European (EUR)	PC6	-0.0209741123827521	0.000236990428519007	0.173058273911305	0.481729464220943		No	No
20002_1322_PanUKBB_PanUKBBR2_1	Myositis/Myopathy (UKBB)	PanUKBB	European (EUR)	PC7	-0.007868926379341	0.000226404873206244	0.600998632717495	0.836477629162362		No	No
20002_1322_PanUKBB_PanUKBBR2_1	Myositis/Myopathy (UKBB)	PanUKBB	European (EUR)	PC8	-0.0301998261606457	0.000261672116928886	0.0619127539500908	0.155107741474964		No	No
20002_1322_PanUKBB_PanUKBBR2_1	Myositis/Myopathy (UKBB)	PanUKBB	European (EUR)	PC9	-0.00417012994961197	0.00026184893068812	0.796633972585533	0.947874402970872		No	No
20002_1322_PanUKBB_PanUKBBR2_1	Myositis/Myopathy (UKBB)	PanUKBB	European (EUR)	PC10	0.0265007333366218	0.000321587640379281	0.139468101031994	0.448559568183981		No	No
20002_1322_PanUKBB_PanUKBBR2_1	Myositis/Myopathy (UKBB)	PanUKBB	European (EUR)	PC11	-0.0160732917630849	0.00024236428524881	0.30185970263349	0.627718393089773		No	No
20002_1322_PanUKBB_PanUKBBR2_1	Myositis/Myopathy (UKBB)	PanUKBB	European (EUR)	PC12	0.00900743644071023	0.000240022226738865	0.560970492791993	0.713962445371627		No	No
20002_1322_PanUKBB_PanUKBBR2_1	Myositis/Myopathy (UKBB)	PanUKBB	European (EUR)	PC13	0.0270262464307181	0.000266423592192175	0.0977688818232451	0.165615614761084		No	No
20002_1372_PanUKBB_PanUKBBR2_1	Vasculitis	PanUKBB	European (EUR)	PC1	-0.00388015781036054	0.000274916710352488	0.814971190144078	0.885676453215939		No	No
20002_1372_PanUKBB_PanUKBBR2_1	Vasculitis	PanUKBB	European (EUR)	PC2	0.00127532760126968	0.000256096069525067	0.936481408470822	0.999432946584658		No	No
20002_1372_PanUKBB_PanUKBBR2_1	Vasculitis	PanUKBB	European (EUR)	PC3	0.026625106599925	0.000242306115392417	0.0871835765385898	0.175102879461472		No	No
20002_1372_PanUKBB_PanUKBBR2_1	Vasculitis	PanUKBB	European (EUR)	PC4	-0.0212103787578892	0.000250702394273055	0.180381399636086	0.469188777195502		No	No
20002_1372_PanUKBB_PanUKBBR2_1	Vasculitis	PanUKBB	European (EUR)	PC5	-0.015985498443214	0.000219062892801526	0.28012222752219	0.509692873161246		No	No
20002_1372_PanUKBB_PanUKBBR2_1	Vasculitis	PanUKBB	European (EUR)	PC6	-0.00300293049267047	0.000216121606826382	0.838145600546496	0.932143237990963		No	No
20002_1372_PanUKBB_PanUKBBR2_1	Vasculitis	PanUKBB	European (EUR)	PC7	-0.016151875430403	0.000206366770307162	0.260862874511787	0.581182618307784		No	No
20002_1372_PanUKBB_PanUKBBR2_1	Vasculitis	PanUKBB	European (EUR)	PC8	-0.0188504551957671	0.000238800164239572	0.222523765660393	0.415439916825117		No	No
20002_1372_PanUKBB_PanUKBBR2_1	Vasculitis	PanUKBB	European (EUR)	PC9	-0.0377836133813335	0.000238589084582467	0.0144401926130511	0.0808650786330862		No	No
20002_1372_PanUKBB_PanUKBBR2_1	Vasculitis	PanUKBB	European (EUR)	PC10	-0.0279587847298107	0.000293233261227047	0.102527928901035	0.378195767989747		No	No
20002_1372_PanUKBB_PanUKBBR2_1	Vasculitis	PanUKBB	European (EUR)	PC11	0.0150352455451283	0.000221042381091382	0.311880951921409	0.635231830524772		No	No
20002_1372_PanUKBB_PanUKBBR2_1	Vasculitis	PanUKBB	European (EUR)	PC12	-0.0299919602961439	0.000219008002025288	0.0427000780964673	0.102136870220696		No	No
20002_1372_PanUKBB_PanUKBBR2_1	Vasculitis	PanUKBB	European (EUR)	PC13	0.0134409130287299	0.00024301234290362	0.388570275675499	0.513021862884597		No	No
20002_1374_PanUKBB_PanUKBBR2_1	Allergy/Hypersensitivity/Anaphylaxis	PanUKBB	European (EUR)	PC1	-0.00440026013142119	1.56717570435828e-05	0.266342136523959	0.432692344660084		Yes	No
20002_1374_PanUKBB_PanUKBBR2_1	Allergy/Hypersensitivity/Anaphylaxis	PanUKBB	European (EUR)	PC2	0.00552567598371463	1.46023280522081e-05	0.148171531767224	0.443266195417564		Yes	No
20002_1374_PanUKBB_PanUKBBR2_1	Allergy/Hypersensitivity/Anaphylaxis	PanUKBB	European (EUR)	PC3	0.00431169495662395	1.38123353392531e-05	0.245987384823576	0.389777999853271		Yes	No
20002_1374_PanUKBB_PanUKBBR2_1	Allergy/Hypersensitivity/Anaphylaxis	PanUKBB	European (EUR)	PC4	-0.00282642722087504	1.4287140379293e-05	0.454601898638943	0.772823227686203		Yes	No
20002_1374_PanUKBB_PanUKBBR2_1	Allergy/Hypersensitivity/Anaphylaxis	PanUKBB	European (EUR)	PC5	-0.00221123259001954	1.24866165890319e-05	0.531468364500988	0.771597170777164		Yes	No
20002_1374_PanUKBB_PanUKBBR2_1	Allergy/Hypersensitivity/Anaphylaxis	PanUKBB	European (EUR)	PC6	0.000353054915056572	1.23199728342815e-05	0.919879138502133	0.963938660972912		Yes	No
20002_1374_PanUKBB_PanUKBBR2_1	Allergy/Hypersensitivity/Anaphylaxis	PanUKBB	European (EUR)	PC7	0.00459002176898331	1.17629972325648e-05	0.180796382601462	0.497059975935914		Yes	No
20002_1374_PanUKBB_PanUKBBR2_1	Allergy/Hypersensitivity/Anaphylaxis	PanUKBB	European (EUR)	PC8	0.00744132258576131	1.36133426007844e-05	0.0437140075762402	0.12027669136584		Yes	No
20002_1374_PanUKBB_PanUKBBR2_1	Allergy/Hypersensitivity/Anaphylaxis	PanUKBB	European (EUR)	PC9	0.000625703251117964	1.36032091284576e-05	0.865287284441732	0.980391195149377		Yes	No
20002_1374_PanUKBB_PanUKBBR2_1	Allergy/Hypersensitivity/Anaphylaxis	PanUKBB	European (EUR)	PC10	-0.0118422816998508	1.67226574951862e-05	0.00378079448611277	0.0374928786539516	○	Yes	No
20002_1374_PanUKBB_PanUKBBR2_1	Allergy/Hypersensitivity/Anaphylaxis	PanUKBB	European (EUR)	PC11	-0.00881936807580954	1.26021061474499e-05	0.0129781665671694	0.0980572585075021		Yes	No
20002_1374_PanUKBB_PanUKBBR2_1	Allergy/Hypersensitivity/Anaphylaxis	PanUKBB	European (EUR)	PC12	0.00452561329908414	1.24802571615519e-05	0.200176525012659	0.352924914682901		Yes	No
20002_1374_PanUKBB_PanUKBBR2_1	Allergy/Hypersensitivity/Anaphylaxis	PanUKBB	European (EUR)	PC13	0.0147067183679158	1.38521891588479e-05	7.76788721420872e-05	0.000246500954264223	●	Yes	No
20002_1377_PanUKBB_PanUKBBR2_1	Polymyalgia Rheumatica	PanUKBB	European (EUR)	PC1	-0.00198626337782495	5.2640280534427e-05	0.784265312642173	0.872220300975875		No	No
20002_1377_PanUKBB_PanUKBBR2_1	Polymyalgia Rheumatica	PanUKBB	European (EUR)	PC2	0.000893746924541975	4.89246378252251e-05	0.898325903127364	0.999432946584658		No	No
20002_1377_PanUKBB_PanUKBBR2_1	Polymyalgia Rheumatica	PanUKBB	European (EUR)	PC3	-0.0130930514506468	4.63114376779722e-05	0.0543592064136259	0.117613555694936		No	No
20002_1377_PanUKBB_PanUKBBR2_1	Polymyalgia Rheumatica	PanUKBB	European (EUR)	PC4	-0.00179025103724438	4.79921725545846e-05	0.796081585979188	0.963470399475472		No	No
20002_1377_PanUKBB_PanUKBBR2_1	Polymyalgia Rheumatica	PanUKBB	European (EUR)	PC5	0.00260373127569062	4.18740265371498e-05	0.687412968962811	0.858815152824929		No	No
20002_1377_PanUKBB_PanUKBBR2_1	Polymyalgia Rheumatica	PanUKBB	European (EUR)	PC6	-0.00269452622155911	4.13199325882482e-05	0.67508313543267	0.858328764365916		No	No
20002_1377_PanUKBB_PanUKBBR2_1	Polymyalgia Rheumatica	PanUKBB	European (EUR)	PC7	0.00587454397976942	3.94576670690265e-05	0.349680845506886	0.673878876361448		No	No
20002_1377_PanUKBB_PanUKBBR2_1	Polymyalgia Rheumatica	PanUKBB	European (EUR)	PC8	-0.0181263544546018	4.56331033929474e-05	0.00728979002224961	0.029657607270007	○	No	No
20002_1377_PanUKBB_PanUKBBR2_1	Polymyalgia Rheumatica	PanUKBB	European (EUR)	PC9	-0.00626797504655168	4.56515015121757e-05	0.353571887977655	0.692593492499439		No	No
20002_1377_PanUKBB_PanUKBBR2_1	Polymyalgia Rheumatica	PanUKBB	European (EUR)	PC10	0.00540926828797185	5.60292259548648e-05	0.469891665439389	0.83458370428787		No	No
20002_1377_PanUKBB_PanUKBBR2_1	Polymyalgia Rheumatica	PanUKBB	European (EUR)	PC11	0.0105813423378675	4.22269014859007e-05	0.103451965000244	0.343178798855956		No	No
20002_1377_PanUKBB_PanUKBBR2_1	Polymyalgia Rheumatica	PanUKBB	European (EUR)	PC12	-0.0114423000084291	4.18364827000507e-05	0.0768884944633757	0.170227550532869		No	No
20002_1377_PanUKBB_PanUKBBR2_1	Polymyalgia Rheumatica	PanUKBB	European (EUR)	PC13	0.0107869526724286	4.64285230588336e-05	0.113400343255567	0.187015329344269		No	No
20002_1381_PanUKBB_PanUKBBR2_1	Systemic Lupus Erythematosis/Sle	PanUKBB	European (EUR)	PC1	0.0362176593172885	9.91646749199881e-05	0.000275844643983996	0.00100230572928536	●	Yes	No
20002_1381_PanUKBB_PanUKBBR2_1	Systemic Lupus Erythematosis/Sle	PanUKBB	European (EUR)	PC2	0.0673511235390366	9.22850907752456e-05	2.36645148907657e-12	7.50953939200298e-11	●	Yes	No
20002_1381_PanUKBB_PanUKBBR2_1	Systemic Lupus Erythematosis/Sle	PanUKBB	European (EUR)	PC3	-0.018836085283994	8.72945371254179e-05	0.0437967784498746	0.0956296630373409		Yes	No
20002_1381_PanUKBB_PanUKBBR2_1	Systemic Lupus Erythematosis/Sle	PanUKBB	European (EUR)	PC4	0.00544484776932616	9.03544499956812e-05	0.566773010333482	0.857194568786286		Yes	No
20002_1381_PanUKBB_PanUKBBR2_1	Systemic Lupus Erythematosis/Sle	PanUKBB	European (EUR)	PC5	-0.00151187752664022	7.89545682327895e-05	0.86489339667372	0.947155283768386		Yes	No
20002_1381_PanUKBB_PanUKBBR2_1	Systemic Lupus Erythematosis/Sle	PanUKBB	European (EUR)	PC6	-0.00112218759210563	7.79045745323602e-05	0.898829181563478	0.960560749207185		Yes	No
20002_1381_PanUKBB_PanUKBBR2_1	Systemic Lupus Erythematosis/Sle	PanUKBB	European (EUR)	PC7	-0.00729004750766091	7.43358700189878e-05	0.397812683464013	0.717816911712716		Yes	No
20002_1381_PanUKBB_PanUKBBR2_1	Systemic Lupus Erythematosis/Sle	PanUKBB	European (EUR)	PC8	-0.0204656736975864	8.60732740390365e-05	0.0273888454531746	0.0835710925366097		Yes	No
20002_1381_PanUKBB_PanUKBBR2_1	Systemic Lupus Erythematosis/Sle	PanUKBB	European (EUR)	PC9	0.0147691704519402	8.60574142862417e-05	0.111369143817385	0.370711275923603		Yes	No
20002_1381_PanUKBB_PanUKBBR2_1	Systemic Lupus Erythematosis/Sle	PanUKBB	European (EUR)	PC10	0.00618634556562891	0.000105682192371592	0.547324723637305	0.894254088010644		Yes	No
20002_1381_PanUKBB_PanUKBBR2_1	Systemic Lupus Erythematosis/Sle	PanUKBB	European (EUR)	PC11	0.0296856071586679	7.96234440225089e-05	0.000878523856452423	0.0116160376575376	○	Yes	No
20002_1381_PanUKBB_PanUKBBR2_1	Systemic Lupus Erythematosis/Sle	PanUKBB	European (EUR)	PC12	-0.0125375028535327	7.88227933398641e-05	0.157901679494467	0.287773467580456		Yes	No
20002_1381_PanUKBB_PanUKBBR2_1	Systemic Lupus Erythematosis/Sle	PanUKBB	European (EUR)	PC13	-0.00313191482568682	8.75115429428487e-05	0.737780716086742	0.801221805885504		Yes	No
20002_1382_PanUKBB_PanUKBBR2_1	Sjogren'S Syndrome/Sicca Syndrome	PanUKBB	European (EUR)	PC1	0.030803467520244	0.000121927801487423	0.00527665998962146	0.0154091420555817	○	Yes	No
20002_1382_PanUKBB_PanUKBBR2_1	Sjogren'S Syndrome/Sicca Syndrome	PanUKBB	European (EUR)	PC2	0.0231276552288798	0.000113311765113534	0.0298050372377178	0.128974524774124		Yes	No
20002_1382_PanUKBB_PanUKBBR2_1	Sjogren'S Syndrome/Sicca Syndrome	PanUKBB	European (EUR)	PC3	-0.0145203619007997	0.000107064589570435	0.160523557944008	0.27886574299762		Yes	No
20002_1382_PanUKBB_PanUKBBR2_1	Sjogren'S Syndrome/Sicca Syndrome	PanUKBB	European (EUR)	PC4	0.00466402558764632	0.000111014396461582	0.658010946369238	0.904032345432421		Yes	No
20002_1382_PanUKBB_PanUKBBR2_1	Sjogren'S Syndrome/Sicca Syndrome	PanUKBB	European (EUR)	PC5	0.0139732508346758	9.68584331767358e-05	0.155664426367936	0.358839112989529		Yes	No
20002_1382_PanUKBB_PanUKBBR2_1	Sjogren'S Syndrome/Sicca Syndrome	PanUKBB	European (EUR)	PC6	-0.0142207803725783	9.55896588784092e-05	0.145803792252416	0.447265685605143		Yes	No
20002_1382_PanUKBB_PanUKBBR2_1	Sjogren'S Syndrome/Sicca Syndrome	PanUKBB	European (EUR)	PC7	0.0162362696783185	9.12475145636505e-05	0.089184821063092	0.357076396150622		Yes	No
20002_1382_PanUKBB_PanUKBBR2_1	Sjogren'S Syndrome/Sicca Syndrome	PanUKBB	European (EUR)	PC8	-0.0251336601283949	0.000105525720295369	0.0144180128423671	0.052204196151876		Yes	No
20002_1382_PanUKBB_PanUKBBR2_1	Sjogren'S Syndrome/Sicca Syndrome	PanUKBB	European (EUR)	PC9	5.21156132721416e-05	0.000105630897331363	0.995954142628827	0.996488040355163		Yes	No
20002_1382_PanUKBB_PanUKBBR2_1	Sjogren'S Syndrome/Sicca Syndrome	PanUKBB	European (EUR)	PC10	-0.00287083970788097	0.000129646386039462	0.800938691649364	0.987686054987299		Yes	No
20002_1382_PanUKBB_PanUKBBR2_1	Sjogren'S Syndrome/Sicca Syndrome	PanUKBB	European (EUR)	PC11	0.0151807830685206	9.76759118636786e-05	0.124530381543231	0.397463891783518		Yes	No
20002_1382_PanUKBB_PanUKBBR2_1	Sjogren'S Syndrome/Sicca Syndrome	PanUKBB	European (EUR)	PC12	-0.00744930618598282	9.663710908504e-05	0.448581943325122	0.608687621079815		Yes	No
20002_1382_PanUKBB_PanUKBBR2_1	Sjogren'S Syndrome/Sicca Syndrome	PanUKBB	European (EUR)	PC13	0.00865673381147751	0.000107340570060035	0.403408463239718	0.527534144236554		Yes	No
20002_1384_PanUKBB_PanUKBBR2_1	Scleroderma/Systemic Sclerosis	PanUKBB	European (EUR)	PC1	0.0472573551960398	0.000365830939636613	0.0134829199068204	0.0356548326424806	○	No	No
20002_1384_PanUKBB_PanUKBBR2_1	Scleroderma/Systemic Sclerosis	PanUKBB	European (EUR)	PC2	0.0507217723453727	0.000339949348276574	0.00594174075906946	0.0321394159240575	○	No	No
20002_1384_PanUKBB_PanUKBBR2_1	Scleroderma/Systemic Sclerosis	PanUKBB	European (EUR)	PC3	-0.025954435064193	0.000321540264681812	0.147779953969739	0.262567447466854		No	No
20002_1384_PanUKBB_PanUKBBR2_1	Scleroderma/Systemic Sclerosis	PanUKBB	European (EUR)	PC4	0.00152629037060764	0.000333006436903844	0.933343148973647	0.986412647084448		No	No
20002_1384_PanUKBB_PanUKBBR2_1	Scleroderma/Systemic Sclerosis	PanUKBB	European (EUR)	PC5	-0.00804339843789911	0.000290592493133962	0.637038956332399	0.84230706448395		No	No
20002_1384_PanUKBB_PanUKBBR2_1	Scleroderma/Systemic Sclerosis	PanUKBB	European (EUR)	PC6	0.0147953987526713	0.000286684667802141	0.382213590740182	0.69176300073128		No	No
20002_1384_PanUKBB_PanUKBBR2_1	Scleroderma/Systemic Sclerosis	PanUKBB	European (EUR)	PC7	0.0231481340656513	0.000273859311102797	0.161876241808849	0.472718350312958		No	No
20002_1384_PanUKBB_PanUKBBR2_1	Scleroderma/Systemic Sclerosis	PanUKBB	European (EUR)	PC8	-0.0245892295830799	0.000317014905476863	0.167267812765583	0.330876209223077		No	No
20002_1384_PanUKBB_PanUKBBR2_1	Scleroderma/Systemic Sclerosis	PanUKBB	European (EUR)	PC9	-0.0198696809458782	0.000316956347004424	0.264392466439467	0.616438059707489		No	No
20002_1384_PanUKBB_PanUKBBR2_1	Scleroderma/Systemic Sclerosis	PanUKBB	European (EUR)	PC10	-0.00427979595866205	0.000389013825649186	0.828215816416382	0.995058871913097		No	No
20002_1384_PanUKBB_PanUKBBR2_1	Scleroderma/Systemic Sclerosis	PanUKBB	European (EUR)	PC11	0.00548972113518739	0.000293183580007621	0.748504057251866	0.923025728631835		No	No
20002_1384_PanUKBB_PanUKBBR2_1	Scleroderma/Systemic Sclerosis	PanUKBB	European (EUR)	PC12	-0.0326039567431267	0.000290230690697949	0.0556445380846817	0.128480361193314		No	No
20002_1384_PanUKBB_PanUKBBR2_1	Scleroderma/Systemic Sclerosis	PanUKBB	European (EUR)	PC13	-0.00440618570170701	0.000322350811326434	0.80613629293068	0.854612194732748		No	No
20002_1385_PanUKBB_PanUKBBR2_1	Allergy Or Anaphylactic Reaction To Food	PanUKBB	European (EUR)	PC1	0.00138450983098009	2.48844717371724e-05	0.781362431062768	0.872220300975875		No	No
20002_1385_PanUKBB_PanUKBBR2_1	Allergy Or Anaphylactic Reaction To Food	PanUKBB	European (EUR)	PC2	-0.00032745467996363	2.31782656786132e-05	0.945772941780473	0.999432946584658		No	No
20002_1385_PanUKBB_PanUKBBR2_1	Allergy Or Anaphylactic Reaction To Food	PanUKBB	European (EUR)	PC3	0.00110292097817111	2.19258765360595e-05	0.813789112686119	0.917593397716613		No	No
20002_1385_PanUKBB_PanUKBBR2_1	Allergy Or Anaphylactic Reaction To Food	PanUKBB	European (EUR)	PC4	0.00372290346601036	2.26881964891207e-05	0.434452609982336	0.754742490334277		No	No
20002_1385_PanUKBB_PanUKBBR2_1	Allergy Or Anaphylactic Reaction To Food	PanUKBB	European (EUR)	PC5	-0.000925128934450285	1.9826296549697e-05	0.835409071411911	0.944548023734132		No	No
20002_1385_PanUKBB_PanUKBBR2_1	Allergy Or Anaphylactic Reaction To Food	PanUKBB	European (EUR)	PC6	0.00858212144320441	1.9559171033906e-05	0.0523158150753376	0.214675241171213		No	No
20002_1385_PanUKBB_PanUKBBR2_1	Allergy Or Anaphylactic Reaction To Food	PanUKBB	European (EUR)	PC7	-0.0101195500947119	1.86796347458621e-05	0.0192111831663308	0.154991918426669		No	No
20002_1385_PanUKBB_PanUKBBR2_1	Allergy Or Anaphylactic Reaction To Food	PanUKBB	European (EUR)	PC8	0.00884237900591879	2.16065713228595e-05	0.0571335537936549	0.146212750568708		No	No
20002_1385_PanUKBB_PanUKBBR2_1	Allergy Or Anaphylactic Reaction To Food	PanUKBB	European (EUR)	PC9	-0.00740273168308209	2.15984110312784e-05	0.111188720117213	0.370711275923603		No	No
20002_1385_PanUKBB_PanUKBBR2_1	Allergy Or Anaphylactic Reaction To Food	PanUKBB	European (EUR)	PC10	-0.00528806205115054	2.65451600815504e-05	0.304717303743658	0.672875210597001		No	No
20002_1385_PanUKBB_PanUKBBR2_1	Allergy Or Anaphylactic Reaction To Food	PanUKBB	European (EUR)	PC11	0.00443780090658117	2.00061383820546e-05	0.321114504982741	0.644903540783066		No	No
20002_1385_PanUKBB_PanUKBBR2_1	Allergy Or Anaphylactic Reaction To Food	PanUKBB	European (EUR)	PC12	-0.000395774575136183	1.98143333236605e-05	0.929152207968014	0.955240714887202		No	No
20002_1385_PanUKBB_PanUKBBR2_1	Allergy Or Anaphylactic Reaction To Food	PanUKBB	European (EUR)	PC13	0.0157950259283465	2.19912598749501e-05	0.000756661883040618	0.00213118968241026	●	No	No
20002_1386_PanUKBB_PanUKBBR2_1	Allergy Or Anaphylactic Reaction To Drug	PanUKBB	European (EUR)	PC1	0.00788090361313379	1.27345905895873e-05	0.0272143534425161	0.0664309345571162		No	No
20002_1386_PanUKBB_PanUKBBR2_1	Allergy Or Anaphylactic Reaction To Drug	PanUKBB	European (EUR)	PC2	0.00685413613449234	1.18622875313636e-05	0.0465831493932104	0.186332597572842		No	No
20002_1386_PanUKBB_PanUKBBR2_1	Allergy Or Anaphylactic Reaction To Drug	PanUKBB	European (EUR)	PC3	-0.00358671921347625	1.12225409681429e-05	0.284322110696901	0.43116686667241		No	No
20002_1386_PanUKBB_PanUKBBR2_1	Allergy Or Anaphylactic Reaction To Drug	PanUKBB	European (EUR)	PC4	-0.00226853888312137	1.16110545863002e-05	0.505571674009217	0.823244847406469		No	No
20002_1386_PanUKBB_PanUKBBR2_1	Allergy Or Anaphylactic Reaction To Drug	PanUKBB	European (EUR)	PC5	0.00226901381748004	1.01479885899629e-05	0.476295056196963	0.731343376612111		No	No
20002_1386_PanUKBB_PanUKBBR2_1	Allergy Or Anaphylactic Reaction To Drug	PanUKBB	European (EUR)	PC6	-0.000648151141448374	1.00098182741618e-05	0.837679287089524	0.932143237990963		No	No
20002_1386_PanUKBB_PanUKBBR2_1	Allergy Or Anaphylactic Reaction To Drug	PanUKBB	European (EUR)	PC7	-0.00158287388953139	9.56042733517649e-06	0.60870240857249	0.839832888349291		No	No
20002_1386_PanUKBB_PanUKBBR2_1	Allergy Or Anaphylactic Reaction To Drug	PanUKBB	European (EUR)	PC8	0.00255665795172198	1.10575204276543e-05	0.441980118576108	0.641999756597278		No	No
20002_1386_PanUKBB_PanUKBBR2_1	Allergy Or Anaphylactic Reaction To Drug	PanUKBB	European (EUR)	PC9	-0.0015559854559412	1.10546445980335e-05	0.639794385895087	0.890474057561583		No	No
20002_1386_PanUKBB_PanUKBBR2_1	Allergy Or Anaphylactic Reaction To Drug	PanUKBB	European (EUR)	PC10	-0.00211013524891799	1.35879760792935e-05	0.567021305503392	0.894254088010644		No	No
20002_1386_PanUKBB_PanUKBBR2_1	Allergy Or Anaphylactic Reaction To Drug	PanUKBB	European (EUR)	PC11	0.00284357767939812	1.02405591479641e-05	0.374221443374626	0.682488149602766		No	No
20002_1386_PanUKBB_PanUKBBR2_1	Allergy Or Anaphylactic Reaction To Drug	PanUKBB	European (EUR)	PC12	-0.00457553708306292	1.01432552980343e-05	0.150815189149723	0.280421992325266		No	No
20002_1386_PanUKBB_PanUKBBR2_1	Allergy Or Anaphylactic Reaction To Drug	PanUKBB	European (EUR)	PC13	0.00399408373050191	1.12566146721724e-05	0.233867303538271	0.342525650720668		No	No
20002_1387_PanUKBB_PanUKBBR2_1	Hayfever/Allergic Rhinitis	PanUKBB	Trans-ethnic (AFR,AMR,CSA,EAS,EUR,MID)	PC1	-0.00906855336645292	2.10231414580212e-06	3.98916226253688e-10	2.28776052646693e-09	●	Yes	Yes
20002_1387_PanUKBB_PanUKBBR2_1	Hayfever/Allergic Rhinitis	PanUKBB	Trans-ethnic (AFR,AMR,CSA,EAS,EUR,MID)	PC2	0.00235263905162959	1.94505789122375e-06	0.0916228080876984	0.326659827511463		Yes	Yes
20002_1387_PanUKBB_PanUKBBR2_1	Hayfever/Allergic Rhinitis	PanUKBB	Trans-ethnic (AFR,AMR,CSA,EAS,EUR,MID)	PC3	-0.000576837305932741	1.83945549924431e-06	0.670608489770554	0.810176754139045		Yes	Yes
20002_1387_PanUKBB_PanUKBBR2_1	Hayfever/Allergic Rhinitis	PanUKBB	Trans-ethnic (AFR,AMR,CSA,EAS,EUR,MID)	PC4	-0.00130095858634769	1.91514352953499e-06	0.347178753079751	0.674518720269231		Yes	Yes
20002_1387_PanUKBB_PanUKBBR2_1	Hayfever/Allergic Rhinitis	PanUKBB	Trans-ethnic (AFR,AMR,CSA,EAS,EUR,MID)	PC5	-0.000528720355778067	1.66401458694908e-06	0.681900389160149	0.858815152824929		Yes	Yes
20002_1387_PanUKBB_PanUKBBR2_1	Hayfever/Allergic Rhinitis	PanUKBB	Trans-ethnic (AFR,AMR,CSA,EAS,EUR,MID)	PC6	0.00537776622386454	1.64196740398762e-06	2.70696858682948e-05	0.000368147727808809	●	Yes	Yes
20002_1387_PanUKBB_PanUKBBR2_1	Hayfever/Allergic Rhinitis	PanUKBB	Trans-ethnic (AFR,AMR,CSA,EAS,EUR,MID)	PC7	-0.002230414719358	1.57266026576401e-06	0.0753121656761682	0.325896280562328		Yes	Yes
20002_1387_PanUKBB_PanUKBBR2_1	Hayfever/Allergic Rhinitis	PanUKBB	Trans-ethnic (AFR,AMR,CSA,EAS,EUR,MID)	PC8	0.00555957795038169	1.8100578176462e-06	3.59095368255319e-05	0.000284882325482553	●	Yes	Yes
20002_1387_PanUKBB_PanUKBBR2_1	Hayfever/Allergic Rhinitis	PanUKBB	Trans-ethnic (AFR,AMR,CSA,EAS,EUR,MID)	PC9	-0.00342335574889634	1.81924698609601e-06	0.0111460838452503	0.0631611417897517		Yes	Yes
20002_1387_PanUKBB_PanUKBBR2_1	Hayfever/Allergic Rhinitis	PanUKBB	Trans-ethnic (AFR,AMR,CSA,EAS,EUR,MID)	PC10	-0.00123261977793006	2.22637786060824e-06	0.408750526391928	0.781386548444007		Yes	Yes
20002_1387_PanUKBB_PanUKBBR2_1	Hayfever/Allergic Rhinitis	PanUKBB	Trans-ethnic (AFR,AMR,CSA,EAS,EUR,MID)	PC11	-0.00688001801069908	1.68266600032607e-06	1.13390181752717e-07	5.39737265142933e-06	●	Yes	Yes
20002_1387_PanUKBB_PanUKBBR2_1	Hayfever/Allergic Rhinitis	PanUKBB	Trans-ethnic (AFR,AMR,CSA,EAS,EUR,MID)	PC12	0.00981626793060481	1.67008792268399e-06	3.05763855930252e-14	5.821743816912e-13	●	Yes	Yes
20002_1387_PanUKBB_PanUKBBR2_1	Hayfever/Allergic Rhinitis	PanUKBB	Trans-ethnic (AFR,AMR,CSA,EAS,EUR,MID)	PC13	0.0235786209517838	1.84695710706964e-06	1.98549273780984e-67	5.55937966586755e-66	●	Yes	Yes
20002_1417_PanUKBB_PanUKBBR2_1	Nasal Polyps	PanUKBB	European (EUR)	PC1	-0.00816067402022188	2.55595343017084e-05	0.106490323216029	0.211205807711791		Yes	No
20002_1417_PanUKBB_PanUKBBR2_1	Nasal Polyps	PanUKBB	European (EUR)	PC2	-0.00565527721105119	2.38357453800301e-05	0.246721532458388	0.5899449092125		Yes	No
20002_1417_PanUKBB_PanUKBBR2_1	Nasal Polyps	PanUKBB	European (EUR)	PC3	-0.00814907107055074	2.25450496485165e-05	0.0861148803952265	0.174013300825603		Yes	No
20002_1417_PanUKBB_PanUKBBR2_1	Nasal Polyps	PanUKBB	European (EUR)	PC4	-0.00210658978762612	2.33170392274171e-05	0.66264964646723	0.904032345432421		Yes	No
20002_1417_PanUKBB_PanUKBBR2_1	Nasal Polyps	PanUKBB	European (EUR)	PC5	0.0176462406223502	2.03879300997608e-05	9.30249392422031e-05	0.000790711983558726	●	Yes	No
20002_1417_PanUKBB_PanUKBBR2_1	Nasal Polyps	PanUKBB	European (EUR)	PC6	-0.00298127111425024	2.0101962086685e-05	0.506089077437755	0.740920660168392		Yes	No
20002_1417_PanUKBB_PanUKBBR2_1	Nasal Polyps	PanUKBB	European (EUR)	PC7	-0.00308574600585562	1.91961783332634e-05	0.481250914756614	0.776139847931824		Yes	No
20002_1417_PanUKBB_PanUKBBR2_1	Nasal Polyps	PanUKBB	European (EUR)	PC8	0.000484146623416889	2.22224165466426e-05	0.918199042514164	0.952206414459133		Yes	No
20002_1417_PanUKBB_PanUKBBR2_1	Nasal Polyps	PanUKBB	European (EUR)	PC9	-0.010815938579261	2.21925266572178e-05	0.0216792206945224	0.106384629387553		Yes	No
20002_1417_PanUKBB_PanUKBBR2_1	Nasal Polyps	PanUKBB	European (EUR)	PC10	-0.00537110971972874	2.72672245964934e-05	0.30367097762452	0.672875210597001		Yes	No
20002_1417_PanUKBB_PanUKBBR2_1	Nasal Polyps	PanUKBB	European (EUR)	PC11	-0.00818342975897585	2.055626321678e-05	0.0710837434701102	0.276281564946415		Yes	No
20002_1417_PanUKBB_PanUKBBR2_1	Nasal Polyps	PanUKBB	European (EUR)	PC12	0.0142274622305216	2.03653908770115e-05	0.00161774320572859	0.00652581157565092	●	Yes	No
20002_1417_PanUKBB_PanUKBBR2_1	Nasal Polyps	PanUKBB	European (EUR)	PC13	0.0411056671596219	2.26046748833967e-05	5.34540046748117e-18	4.10388810084038e-17	●	Yes	No
20002_1428_PanUKBB_PanUKBBR2_1	Thyroiditis	PanUKBB	European (EUR)	PC1	-0.00258989811332297	0.000231019606902408	0.864699068370325	0.904608256141263		No	No
20002_1428_PanUKBB_PanUKBBR2_1	Thyroiditis	PanUKBB	European (EUR)	PC2	0.00739504086332118	0.000214994998585217	0.614020037340529	0.872746308416014		No	No
20002_1428_PanUKBB_PanUKBBR2_1	Thyroiditis	PanUKBB	European (EUR)	PC3	-0.0201350245460624	0.000203371310039401	0.157976169847541	0.275445629477764		No	No
20002_1428_PanUKBB_PanUKBBR2_1	Thyroiditis	PanUKBB	European (EUR)	PC4	0.0191291495061132	0.000210572095464196	0.187422540611322	0.482233131518861		No	No
20002_1428_PanUKBB_PanUKBBR2_1	Thyroiditis	PanUKBB	European (EUR)	PC5	-0.018855454474779	0.000183963864173707	0.164474510001293	0.367558059908993		No	No
20002_1428_PanUKBB_PanUKBBR2_1	Thyroiditis	PanUKBB	European (EUR)	PC6	0.00907740703123182	0.000181436093708255	0.500370442821838	0.740920660168392		No	No
20002_1428_PanUKBB_PanUKBBR2_1	Thyroiditis	PanUKBB	European (EUR)	PC7	-0.00536096018984529	0.000173390669762949	0.683914841142841	0.86811590502398		No	No
20002_1428_PanUKBB_PanUKBBR2_1	Thyroiditis	PanUKBB	European (EUR)	PC8	-0.0376345056021892	0.000200435230498546	0.00785428051059563	0.0308978307689547	○	No	No
20002_1428_PanUKBB_PanUKBBR2_1	Thyroiditis	PanUKBB	European (EUR)	PC9	0.0217738604332555	0.000200494118389449	0.124110722559383	0.392027113761589		No	No
20002_1428_PanUKBB_PanUKBBR2_1	Thyroiditis	PanUKBB	European (EUR)	PC10	-0.00854772675477907	0.000246345575933895	0.586028128563353	0.894254088010644		No	No
20002_1428_PanUKBB_PanUKBBR2_1	Thyroiditis	PanUKBB	European (EUR)	PC11	0.00369424744363535	0.000185660603593338	0.78629655672626	0.945271660265293		No	No
20002_1428_PanUKBB_PanUKBBR2_1	Thyroiditis	PanUKBB	European (EUR)	PC12	0.00509703998199903	0.000183891899609753	0.707014138459952	0.827524155623416		No	No
20002_1428_PanUKBB_PanUKBBR2_1	Thyroiditis	PanUKBB	European (EUR)	PC13	0.0308667476809198	0.000204064800350466	0.0307137715486744	0.0616867310429072		No	No
20002_1435_PanUKBB_PanUKBBR2_1	Optic Neuritis	PanUKBB	European (EUR)	PC1	0.0223034084607672	0.000353217643753542	0.23533616228461	0.393052678061314		No	No
20002_1435_PanUKBB_PanUKBBR2_1	Optic Neuritis	PanUKBB	European (EUR)	PC2	-0.0021390930316171	0.000329075732635957	0.906132277990853	0.999432946584658		No	No
20002_1435_PanUKBB_PanUKBBR2_1	Optic Neuritis	PanUKBB	European (EUR)	PC3	-0.0213496372110294	0.000311197019355051	0.2261854424997	0.364963629253753		No	No
20002_1435_PanUKBB_PanUKBBR2_1	Optic Neuritis	PanUKBB	European (EUR)	PC4	-0.0394151539161477	0.000322018936433424	0.0280593163483969	0.129801325663325		No	No
20002_1435_PanUKBB_PanUKBBR2_1	Optic Neuritis	PanUKBB	European (EUR)	PC5	-0.011579836116151	0.000281330992193053	0.489949831204476	0.742726495711244		No	No
20002_1435_PanUKBB_PanUKBBR2_1	Optic Neuritis	PanUKBB	European (EUR)	PC6	-0.0204797175649798	0.000277551275312052	0.218965216318197	0.54285126545553		No	No
20002_1435_PanUKBB_PanUKBBR2_1	Optic Neuritis	PanUKBB	European (EUR)	PC7	0.00322296419589702	0.000265108736491458	0.843088479190553	0.928540539351549		No	No
20002_1435_PanUKBB_PanUKBBR2_1	Optic Neuritis	PanUKBB	European (EUR)	PC8	-0.00377007746542073	0.000306720707591034	0.829558667153054	0.91707909317294		No	No
20002_1435_PanUKBB_PanUKBBR2_1	Optic Neuritis	PanUKBB	European (EUR)	PC9	0.0256210956753028	0.000306588670802588	0.143397956985927	0.43476068487453		No	No
20002_1435_PanUKBB_PanUKBBR2_1	Optic Neuritis	PanUKBB	European (EUR)	PC10	0.00728266217561287	0.000376707005213237	0.707495355466895	0.9391836536713		No	No
20002_1435_PanUKBB_PanUKBBR2_1	Optic Neuritis	PanUKBB	European (EUR)	PC11	0.014204951272054	0.00028387977907761	0.399179651682579	0.703738941484843		No	No
20002_1435_PanUKBB_PanUKBBR2_1	Optic Neuritis	PanUKBB	European (EUR)	PC12	-0.0343854892408725	0.000281139730246149	0.0402906660424227	0.0978487603887408		No	No
20002_1435_PanUKBB_PanUKBBR2_1	Optic Neuritis	PanUKBB	European (EUR)	PC13	-0.000697309171927368	0.000312164044825168	0.96851807606961	0.976725856375285		No	No
20002_1437_PanUKBB_PanUKBBR2_1	Myasthenia Gravis	PanUKBB	European (EUR)	PC1	0.0452131235143105	0.000399295836970285	0.0236573569099486	0.0586505306725809		No	No
20002_1437_PanUKBB_PanUKBBR2_1	Myasthenia Gravis	PanUKBB	European (EUR)	PC2	0.0112114881687161	0.000371795687053988	0.560938367147327	0.858001916912573		No	No
20002_1437_PanUKBB_PanUKBBR2_1	Myasthenia Gravis	PanUKBB	European (EUR)	PC3	-0.0233319886667592	0.000351767976866935	0.213496162063154	0.350428183248487		No	No
20002_1437_PanUKBB_PanUKBBR2_1	Myasthenia Gravis	PanUKBB	European (EUR)	PC4	0.00576586687279199	0.000363862341586905	0.762445710149769	0.962663549154616		No	No
20002_1437_PanUKBB_PanUKBBR2_1	Myasthenia Gravis	PanUKBB	European (EUR)	PC5	0.00619243612670383	0.000317687969777259	0.72827200340874	0.881186363594355		No	No
20002_1437_PanUKBB_PanUKBBR2_1	Myasthenia Gravis	PanUKBB	European (EUR)	PC6	0.0205321418257245	0.000313388692789154	0.246119923753364	0.572269344940717		No	No
20002_1437_PanUKBB_PanUKBBR2_1	Myasthenia Gravis	PanUKBB	European (EUR)	PC7	-0.00168878076345853	0.000299374138016643	0.922247012804975	0.960589886422687		No	No
20002_1437_PanUKBB_PanUKBBR2_1	Myasthenia Gravis	PanUKBB	European (EUR)	PC8	0.0143073896171485	0.00034690174978434	0.442386386898965	0.641999756597278		No	No
20002_1437_PanUKBB_PanUKBBR2_1	Myasthenia Gravis	PanUKBB	European (EUR)	PC9	-0.0188519354060706	0.000346410778247865	0.311114976641008	0.670924206468296		No	No
20002_1437_PanUKBB_PanUKBBR2_1	Myasthenia Gravis	PanUKBB	European (EUR)	PC10	0.0125210587754505	0.000425376114857537	0.543789864505672	0.894254088010644		No	No
20002_1437_PanUKBB_PanUKBBR2_1	Myasthenia Gravis	PanUKBB	European (EUR)	PC11	0.00549336491598019	0.000320558071470511	0.758979617594062	0.928725701734636		No	No
20002_1437_PanUKBB_PanUKBBR2_1	Myasthenia Gravis	PanUKBB	European (EUR)	PC12	-0.0149671975326563	0.000317379176728879	0.400830314239566	0.576420633166264		No	No
20002_1437_PanUKBB_PanUKBBR2_1	Myasthenia Gravis	PanUKBB	European (EUR)	PC13	0.00872543252222269	0.000352601297543147	0.642167506504035	0.733762771074871		No	No
20002_1448_PanUKBB_PanUKBBR2_1	neutropenia/lymphopenia	PanUKBB	European (EUR)	PC1	0.00547811943964152	0.000417699326889762	0.788668529330145	0.874066801203366		No	No
20002_1448_PanUKBB_PanUKBBR2_1	neutropenia/lymphopenia	PanUKBB	European (EUR)	PC2	0.0151083187650318	0.000389004363297374	0.443665667469662	0.784802594795344		No	No
20002_1448_PanUKBB_PanUKBBR2_1	neutropenia/lymphopenia	PanUKBB	European (EUR)	PC3	-0.00015107640667205	0.000368133300501462	0.993717540924705	0.995585721135137		No	No
20002_1448_PanUKBB_PanUKBBR2_1	neutropenia/lymphopenia	PanUKBB	European (EUR)	PC4	0.010043122236331	0.000380765789571609	0.606774584566738	0.878794448150672		No	No
20002_1448_PanUKBB_PanUKBBR2_1	neutropenia/lymphopenia	PanUKBB	European (EUR)	PC5	0.00167702571747612	0.000332533408426251	0.926725930854218	0.974765577721468		No	No
20002_1448_PanUKBB_PanUKBBR2_1	neutropenia/lymphopenia	PanUKBB	European (EUR)	PC6	0.0131962700119129	0.00032811204182813	0.466296737035633	0.739857489429871		No	No
20002_1448_PanUKBB_PanUKBBR2_1	neutropenia/lymphopenia	PanUKBB	European (EUR)	PC7	-0.00917957229949913	0.00031332455235127	0.604045772160864	0.836862290783474		No	No
20002_1448_PanUKBB_PanUKBBR2_1	neutropenia/lymphopenia	PanUKBB	European (EUR)	PC8	0.0176222257242017	0.000363007732387755	0.355009016571748	0.561409607601834		No	No
20002_1448_PanUKBB_PanUKBBR2_1	neutropenia/lymphopenia	PanUKBB	European (EUR)	PC9	0.000883424225602957	0.000362441678984555	0.962988689581149	0.996488040355163		No	No
20002_1448_PanUKBB_PanUKBBR2_1	neutropenia/lymphopenia	PanUKBB	European (EUR)	PC10	0.0255517965440435	0.000445910789716661	0.226265978457164	0.588538829210984		No	No
20002_1448_PanUKBB_PanUKBBR2_1	neutropenia/lymphopenia	PanUKBB	European (EUR)	PC11	0.0297978709541628	0.000335583566257355	0.103818796292558	0.343178798855956		No	No
20002_1448_PanUKBB_PanUKBBR2_1	neutropenia/lymphopenia	PanUKBB	European (EUR)	PC12	-0.0281969996073135	0.000332388066490274	0.12195785584507	0.237059868988709		No	No
20002_1448_PanUKBB_PanUKBBR2_1	neutropenia/lymphopenia	PanUKBB	European (EUR)	PC13	0.0123704689881596	0.000368981591135221	0.519577407273474	0.639066785173575		No	No
20002_1452_PanUKBB_PanUKBBR2_1	Eczema/Dermatitis	PanUKBB	Trans-ethnic (AFR,CSA,EAS,EUR)	PC1	-0.00770221226856971	4.46455617860036e-06	0.000267140546538864	0.000978145385788456	●	Yes	No
20002_1452_PanUKBB_PanUKBBR2_1	Eczema/Dermatitis	PanUKBB	Trans-ethnic (AFR,CSA,EAS,EUR)	PC2	0.00448492658255323	4.13917043090192e-06	0.0274932722385442	0.120062363170156		Yes	No
20002_1452_PanUKBB_PanUKBBR2_1	Eczema/Dermatitis	PanUKBB	Trans-ethnic (AFR,CSA,EAS,EUR)	PC3	-0.00308524165347557	3.91716623955481e-06	0.119032857782848	0.22350766894117		Yes	No
20002_1452_PanUKBB_PanUKBBR2_1	Eczema/Dermatitis	PanUKBB	Trans-ethnic (AFR,CSA,EAS,EUR)	PC4	0.00628688225552454	4.06882895201675e-06	0.00182862610490076	0.0174085205186552	○	Yes	No
20002_1452_PanUKBB_PanUKBBR2_1	Eczema/Dermatitis	PanUKBB	Trans-ethnic (AFR,CSA,EAS,EUR)	PC5	-0.00666980843574813	3.54299716465985e-06	0.000394908036265739	0.00250634967016656	●	Yes	No
20002_1452_PanUKBB_PanUKBBR2_1	Eczema/Dermatitis	PanUKBB	Trans-ethnic (AFR,CSA,EAS,EUR)	PC6	0.00210879980710344	3.495005213809e-06	0.259317352858645	0.585000284174005		Yes	No
20002_1452_PanUKBB_PanUKBBR2_1	Eczema/Dermatitis	PanUKBB	Trans-ethnic (AFR,CSA,EAS,EUR)	PC7	0.00243414416715483	3.34399449938135e-06	0.183153249258311	0.497059975935914		Yes	No
20002_1452_PanUKBB_PanUKBBR2_1	Eczema/Dermatitis	PanUKBB	Trans-ethnic (AFR,CSA,EAS,EUR)	PC8	0.00475385548628026	3.8553868163156e-06	0.0154737935212849	0.0545594497491231		Yes	No
20002_1452_PanUKBB_PanUKBBR2_1	Eczema/Dermatitis	PanUKBB	Trans-ethnic (AFR,CSA,EAS,EUR)	PC9	0.000102435911076122	3.86797913078451e-06	0.958461203447105	0.996488040355163		Yes	No
20002_1452_PanUKBB_PanUKBBR2_1	Eczema/Dermatitis	PanUKBB	Trans-ethnic (AFR,CSA,EAS,EUR)	PC10	-0.00228370041353139	4.74086820456517e-06	0.294250710670298	0.670159513296947		Yes	No
20002_1452_PanUKBB_PanUKBBR2_1	Eczema/Dermatitis	PanUKBB	Trans-ethnic (AFR,CSA,EAS,EUR)	PC11	-0.00282147084868152	3.57959985820932e-06	0.135888778911388	0.416517184122233		Yes	No
20002_1452_PanUKBB_PanUKBBR2_1	Eczema/Dermatitis	PanUKBB	Trans-ethnic (AFR,CSA,EAS,EUR)	PC12	0.0032629765611339	3.55027302135892e-06	0.083319588593135	0.182765549172038		Yes	No
20002_1452_PanUKBB_PanUKBBR2_1	Eczema/Dermatitis	PanUKBB	Trans-ethnic (AFR,CSA,EAS,EUR)	PC13	0.0141061582555556	3.9302743738326e-06	1.11615277253459e-12	5.96953617670185e-12	●	Yes	No
20002_1453_PanUKBB_PanUKBBR2_1	Psoriasis	PanUKBB	Trans-ethnic (CSA,EUR)	PC1	-0.00158779744621342	9.83496651408416e-06	0.612645466556864	0.759425109586113		Yes	No
20002_1453_PanUKBB_PanUKBBR2_1	Psoriasis	PanUKBB	Trans-ethnic (CSA,EUR)	PC2	-0.00423916042295359	9.12170116278199e-06	0.160439369919199	0.462933669190302		Yes	No
20002_1453_PanUKBB_PanUKBBR2_1	Psoriasis	PanUKBB	Trans-ethnic (CSA,EUR)	PC3	-0.00676277647336158	8.64343331954149e-06	0.0214320061311272	0.0512770968302852		Yes	No
20002_1453_PanUKBB_PanUKBBR2_1	Psoriasis	PanUKBB	Trans-ethnic (CSA,EUR)	PC4	0.00275475305268117	8.9699724991253e-06	0.357684243994278	0.68652298444063		Yes	No
20002_1453_PanUKBB_PanUKBBR2_1	Psoriasis	PanUKBB	Trans-ethnic (CSA,EUR)	PC5	-0.0110244853771932	7.81873667023684e-06	8.05807027283063e-05	0.000710303972197663	●	Yes	No
20002_1453_PanUKBB_PanUKBBR2_1	Psoriasis	PanUKBB	Trans-ethnic (CSA,EUR)	PC6	-0.00326085752414361	7.71119588549691e-06	0.240283658265671	0.571875106672297		Yes	No
20002_1453_PanUKBB_PanUKBBR2_1	Psoriasis	PanUKBB	Trans-ethnic (CSA,EUR)	PC7	0.0104876762832164	7.36909106173817e-06	0.000111808939555377	0.00280110816991366	●	Yes	No
20002_1453_PanUKBB_PanUKBBR2_1	Psoriasis	PanUKBB	Trans-ethnic (CSA,EUR)	PC8	0.00206823340058747	8.50035128892018e-06	0.478086496064372	0.663466974130149		Yes	No
20002_1453_PanUKBB_PanUKBBR2_1	Psoriasis	PanUKBB	Trans-ethnic (CSA,EUR)	PC9	0.00463670852518941	8.52742615649622e-06	0.112327424436841	0.371304541888447		Yes	No
20002_1453_PanUKBB_PanUKBBR2_1	Psoriasis	PanUKBB	Trans-ethnic (CSA,EUR)	PC10	4.34699772572942e-05	1.04566668020746e-05	0.989274445364657	0.995058871913097		Yes	No
20002_1453_PanUKBB_PanUKBBR2_1	Psoriasis	PanUKBB	Trans-ethnic (CSA,EUR)	PC11	0.00334395741542405	7.889294092534e-06	0.233836722869352	0.542957463833227		Yes	No
20002_1453_PanUKBB_PanUKBBR2_1	Psoriasis	PanUKBB	Trans-ethnic (CSA,EUR)	PC12	-0.00653844879424978	7.81338595634104e-06	0.019328503282913	0.0531813153911364		Yes	No
20002_1453_PanUKBB_PanUKBBR2_1	Psoriasis	PanUKBB	Trans-ethnic (CSA,EUR)	PC13	0.00138877727715919	8.66897630404967e-06	0.637154259326868	0.730808258890576		Yes	No
20002_1454_PanUKBB_PanUKBBR2_1	Blistering/Desquamating Skin Disorder	PanUKBB	European (EUR)	PC1	0.00331377014215753	6.98662457250982e-05	0.691772915015515	0.819114197879068		No	No
20002_1454_PanUKBB_PanUKBBR2_1	Blistering/Desquamating Skin Disorder	PanUKBB	European (EUR)	PC2	-0.00038578633192773	6.50032172038621e-05	0.961836010177453	0.999432946584658		No	No
20002_1454_PanUKBB_PanUKBBR2_1	Blistering/Desquamating Skin Disorder	PanUKBB	European (EUR)	PC3	-0.00769488180160942	6.14978743146878e-05	0.326478126768968	0.475240331321189		No	No
20002_1454_PanUKBB_PanUKBBR2_1	Blistering/Desquamating Skin Disorder	PanUKBB	European (EUR)	PC4	0.00465295177213531	6.36733273058519e-05	0.559819894671719	0.854084198281212		No	No
20002_1454_PanUKBB_PanUKBBR2_1	Blistering/Desquamating Skin Disorder	PanUKBB	European (EUR)	PC5	-0.00300509858326411	5.56002688896487e-05	0.686937826538711	0.858815152824929		No	No
20002_1454_PanUKBB_PanUKBBR2_1	Blistering/Desquamating Skin Disorder	PanUKBB	European (EUR)	PC6	0.00980250293402674	5.48674264693629e-05	0.185713983278933	0.505142034518698		No	No
20002_1454_PanUKBB_PanUKBBR2_1	Blistering/Desquamating Skin Disorder	PanUKBB	European (EUR)	PC7	-0.00502076298822959	5.23865605344708e-05	0.487882305647042	0.781925850127919		No	No
20002_1454_PanUKBB_PanUKBBR2_1	Blistering/Desquamating Skin Disorder	PanUKBB	European (EUR)	PC8	-0.00926850490620852	6.0598082260633e-05	0.233795183581856	0.428025028403706		No	No
20002_1454_PanUKBB_PanUKBBR2_1	Blistering/Desquamating Skin Disorder	PanUKBB	European (EUR)	PC9	0.000583170530375462	6.06155097732839e-05	0.940291275357789	0.996488040355163		No	No
20002_1454_PanUKBB_PanUKBBR2_1	Blistering/Desquamating Skin Disorder	PanUKBB	European (EUR)	PC10	-0.00427095102221562	7.44357172889727e-05	0.620577026607585	0.90890666050834		No	No
20002_1454_PanUKBB_PanUKBBR2_1	Blistering/Desquamating Skin Disorder	PanUKBB	European (EUR)	PC11	0.000339693283510882	5.60907617447933e-05	0.96382300701172	0.99185333193263		No	No
20002_1454_PanUKBB_PanUKBBR2_1	Blistering/Desquamating Skin Disorder	PanUKBB	European (EUR)	PC12	-0.018896056517269	5.55361085934624e-05	0.0112249795971109	0.0351519097909526	○	No	No
20002_1454_PanUKBB_PanUKBBR2_1	Blistering/Desquamating Skin Disorder	PanUKBB	European (EUR)	PC13	0.0118225540855519	6.16830377147952e-05	0.132242181041413	0.213380603985466		No	No
20002_1456_PanUKBB_PanUKBBR2_1	Malabsorption/Coeliac Disease	PanUKBB	European (EUR)	PC1	0.00156785423637298	2.54747871640256e-05	0.756078108551447	0.856888523024973		Yes	No
20002_1456_PanUKBB_PanUKBBR2_1	Malabsorption/Coeliac Disease	PanUKBB	European (EUR)	PC2	-0.00576804552098632	2.37034234632936e-05	0.236120165023279	0.57637537718503		Yes	No
20002_1456_PanUKBB_PanUKBBR2_1	Malabsorption/Coeliac Disease	PanUKBB	European (EUR)	PC3	-0.0352872507119318	2.24341624095694e-05	9.32599142433501e-14	7.27733101308765e-13	●	Yes	No
20002_1456_PanUKBB_PanUKBBR2_1	Malabsorption/Coeliac Disease	PanUKBB	European (EUR)	PC4	0.0105830895848196	2.32238597532599e-05	0.0280872616456354	0.129801325663325		Yes	No
20002_1456_PanUKBB_PanUKBBR2_1	Malabsorption/Coeliac Disease	PanUKBB	European (EUR)	PC5	-0.00831718888958356	2.02792252727655e-05	0.0647570091932499	0.190273681333253		Yes	No
20002_1456_PanUKBB_PanUKBBR2_1	Malabsorption/Coeliac Disease	PanUKBB	European (EUR)	PC6	0.0218179082988251	2.00072089842755e-05	1.07300847903051e-06	2.22066102616749e-05	●	Yes	No
20002_1456_PanUKBB_PanUKBBR2_1	Malabsorption/Coeliac Disease	PanUKBB	European (EUR)	PC7	0.0361496452873246	1.91283896503467e-05	1.39205801270508e-16	1.65654903511905e-14	●	Yes	No
20002_1456_PanUKBB_PanUKBBR2_1	Malabsorption/Coeliac Disease	PanUKBB	European (EUR)	PC8	-0.00380165406755235	2.21057355850918e-05	0.418759863197035	0.625290652206561		Yes	No
20002_1456_PanUKBB_PanUKBBR2_1	Malabsorption/Coeliac Disease	PanUKBB	European (EUR)	PC9	-0.00562143567542193	2.21037170672362e-05	0.231821862963545	0.58997973270632		Yes	No
20002_1456_PanUKBB_PanUKBBR2_1	Malabsorption/Coeliac Disease	PanUKBB	European (EUR)	PC10	0.0144783135965689	2.71473633773162e-05	0.00545634799281769	0.0499465700881004	○	Yes	No
20002_1456_PanUKBB_PanUKBBR2_1	Malabsorption/Coeliac Disease	PanUKBB	European (EUR)	PC11	0.0198632304840992	2.04574137290639e-05	1.12510448668591e-05	0.000297527630923607	●	Yes	No
20002_1456_PanUKBB_PanUKBBR2_1	Malabsorption/Coeliac Disease	PanUKBB	European (EUR)	PC12	-0.00346953864603155	2.02570357736108e-05	0.440781215768568	0.606524755691379		Yes	No
20002_1456_PanUKBB_PanUKBBR2_1	Malabsorption/Coeliac Disease	PanUKBB	European (EUR)	PC13	0.0247733456295407	2.24904063307271e-05	1.7529414435328e-07	7.0117657741312e-07	●	Yes	No
20002_1458_PanUKBB_PanUKBBR2_1	Diverticular Disease/Diverticulitis	PanUKBB	European (EUR)	PC1	-0.00718327948906576	1.00441209412159e-05	0.0234172527598092	0.0583592267731371		No	No
20002_1458_PanUKBB_PanUKBBR2_1	Diverticular Disease/Diverticulitis	PanUKBB	European (EUR)	PC2	0.00233381223382898	9.34341989436072e-06	0.445161135703241	0.784802594795344		No	No
20002_1458_PanUKBB_PanUKBBR2_1	Diverticular Disease/Diverticulitis	PanUKBB	European (EUR)	PC3	0.000171652320870543	8.8421440900483e-06	0.95396694453745	0.987693143417528		No	No
20002_1458_PanUKBB_PanUKBBR2_1	Diverticular Disease/Diverticulitis	PanUKBB	European (EUR)	PC4	0.00348263483547885	9.15828630505588e-06	0.249813457925792	0.566243837965128		No	No
20002_1458_PanUKBB_PanUKBBR2_1	Diverticular Disease/Diverticulitis	PanUKBB	European (EUR)	PC5	-0.00311229591774838	7.99310801356063e-06	0.270967578645886	0.504551849631079		No	No
20002_1458_PanUKBB_PanUKBBR2_1	Diverticular Disease/Diverticulitis	PanUKBB	European (EUR)	PC6	0.000536813132661754	7.88784022593804e-06	0.848418496653917	0.93684617557076		No	No
20002_1458_PanUKBB_PanUKBBR2_1	Diverticular Disease/Diverticulitis	PanUKBB	European (EUR)	PC7	-0.00540318221543766	7.53304221926789e-06	0.0489954313771958	0.265020742449377		No	No
20002_1458_PanUKBB_PanUKBBR2_1	Diverticular Disease/Diverticulitis	PanUKBB	European (EUR)	PC8	-0.000514887342027493	8.71217658369132e-06	0.861518796118831	0.92989330374731		No	No
20002_1458_PanUKBB_PanUKBBR2_1	Diverticular Disease/Diverticulitis	PanUKBB	European (EUR)	PC9	-0.00508815734564508	8.71449040853271e-06	0.0847778922855419	0.315267786936859		No	No
20002_1458_PanUKBB_PanUKBBR2_1	Diverticular Disease/Diverticulitis	PanUKBB	European (EUR)	PC10	0.0029140391036419	1.06987399758022e-05	0.372982710114693	0.738351822471588		No	No
20002_1458_PanUKBB_PanUKBBR2_1	Diverticular Disease/Diverticulitis	PanUKBB	European (EUR)	PC11	0.00014947352245114	8.06348032173525e-06	0.958019989309306	0.99185333193263		No	No
20002_1458_PanUKBB_PanUKBBR2_1	Diverticular Disease/Diverticulitis	PanUKBB	European (EUR)	PC12	0.000124236961597194	7.98580172126853e-06	0.964933554978043	0.975121540758601		No	No
20002_1458_PanUKBB_PanUKBBR2_1	Diverticular Disease/Diverticulitis	PanUKBB	European (EUR)	PC13	-0.00125725423170646	8.86334127143932e-06	0.672803724185826	0.750920249799692		No	No
20002_1459_PanUKBB_PanUKBBR2_1	Colitis/Not Crohns Or Ulcerative Colitis	PanUKBB	European (EUR)	PC1	-0.0476011257976654	4.29575735077971e-05	3.79474159850018e-13	2.65631911895013e-12	●	Yes	No
20002_1459_PanUKBB_PanUKBBR2_1	Colitis/Not Crohns Or Ulcerative Colitis	PanUKBB	European (EUR)	PC2	-0.00866516761932326	3.99903953319338e-05	0.170609555815924	0.472152026560348		Yes	No
20002_1459_PanUKBB_PanUKBBR2_1	Colitis/Not Crohns Or Ulcerative Colitis	PanUKBB	European (EUR)	PC3	-0.0396942909514996	3.78403123289573e-05	1.0977543915198e-10	7.15796014196472e-10	●	Yes	No
20002_1459_PanUKBB_PanUKBBR2_1	Colitis/Not Crohns Or Ulcerative Colitis	PanUKBB	European (EUR)	PC4	-0.000863758925396913	3.91589135299955e-05	0.890215767663431	0.986412647084448		Yes	No
20002_1459_PanUKBB_PanUKBBR2_1	Colitis/Not Crohns Or Ulcerative Colitis	PanUKBB	European (EUR)	PC5	-0.00864554737907464	3.42070299221945e-05	0.139352784464956	0.328375868343164		Yes	No
20002_1459_PanUKBB_PanUKBBR2_1	Colitis/Not Crohns Or Ulcerative Colitis	PanUKBB	European (EUR)	PC6	0.000169041103021215	3.37500896765004e-05	0.976786873724745	0.990394299593249		Yes	No
20002_1459_PanUKBB_PanUKBBR2_1	Colitis/Not Crohns Or Ulcerative Colitis	PanUKBB	European (EUR)	PC7	-0.00198937899245197	3.22239778768685e-05	0.725999864838394	0.883825922411958		Yes	No
20002_1459_PanUKBB_PanUKBBR2_1	Colitis/Not Crohns Or Ulcerative Colitis	PanUKBB	European (EUR)	PC8	-0.0192445878071289	3.72889298924074e-05	0.00162428746373731	0.00797073023442226	●	Yes	No
20002_1459_PanUKBB_PanUKBBR2_1	Colitis/Not Crohns Or Ulcerative Colitis	PanUKBB	European (EUR)	PC9	-0.00123661384187535	3.7271786911493e-05	0.839482490771252	0.97186003912418		Yes	No
20002_1459_PanUKBB_PanUKBBR2_1	Colitis/Not Crohns Or Ulcerative Colitis	PanUKBB	European (EUR)	PC10	0.0450433051361717	4.58134293038161e-05	2.8371979093389e-11	6.75253102422658e-10	●	Yes	No
20002_1459_PanUKBB_PanUKBBR2_1	Colitis/Not Crohns Or Ulcerative Colitis	PanUKBB	European (EUR)	PC11	0.0146968995629388	3.45057256389515e-05	0.0123508316976546	0.0948225143239289		Yes	No
20002_1459_PanUKBB_PanUKBBR2_1	Colitis/Not Crohns Or Ulcerative Colitis	PanUKBB	European (EUR)	PC12	-0.0244080051164641	3.41721563291424e-05	2.97487950797373e-05	0.00018154392894814	●	Yes	No
20002_1459_PanUKBB_PanUKBBR2_1	Colitis/Not Crohns Or Ulcerative Colitis	PanUKBB	European (EUR)	PC13	0.00230099375331476	3.79333406982126e-05	0.708703197338178	0.777287377725744		Yes	No
20002_1461_PanUKBB_PanUKBBR2_1	Inflammatory Bowel Disease	PanUKBB	European (EUR)	PC1	0.017148704978992	0.000291019397419363	0.314780631244774	0.492880198922738		No	No
20002_1461_PanUKBB_PanUKBBR2_1	Inflammatory Bowel Disease	PanUKBB	European (EUR)	PC2	-0.000336148458403797	0.000271093840573446	0.983711496291057	0.999432946584658		No	No
20002_1461_PanUKBB_PanUKBBR2_1	Inflammatory Bowel Disease	PanUKBB	European (EUR)	PC3	-0.0181802420590161	0.000256457007600181	0.256269637649115	0.399948680396652		No	No
20002_1461_PanUKBB_PanUKBBR2_1	Inflammatory Bowel Disease	PanUKBB	European (EUR)	PC4	0.0174348629598482	0.000265306433363408	0.284440910481745	0.606665267292456		No	No
20002_1461_PanUKBB_PanUKBBR2_1	Inflammatory Bowel Disease	PanUKBB	European (EUR)	PC5	0.0141771489237917	0.000231998503784531	0.351968190627026	0.600490533112776		No	No
20002_1461_PanUKBB_PanUKBBR2_1	Inflammatory Bowel Disease	PanUKBB	European (EUR)	PC6	-0.0385084988517577	0.000228919219576439	0.0109226995464335	0.0658127213177512		No	No
20002_1461_PanUKBB_PanUKBBR2_1	Inflammatory Bowel Disease	PanUKBB	European (EUR)	PC7	-0.000271576070485328	0.000218461637433474	0.985340487326781	0.989498042125628		No	No
20002_1461_PanUKBB_PanUKBBR2_1	Inflammatory Bowel Disease	PanUKBB	European (EUR)	PC8	-0.0162659039233792	0.000252653705419416	0.306152221885489	0.51135692057715		No	No
20002_1461_PanUKBB_PanUKBBR2_1	Inflammatory Bowel Disease	PanUKBB	European (EUR)	PC9	-0.00349424105263572	0.000252659006335483	0.826004141865465	0.963671498843043		No	No
20002_1461_PanUKBB_PanUKBBR2_1	Inflammatory Bowel Disease	PanUKBB	European (EUR)	PC10	0.0069728454829268	0.000310485629680237	0.692310733096983	0.933540818567037		No	No
20002_1461_PanUKBB_PanUKBBR2_1	Inflammatory Bowel Disease	PanUKBB	European (EUR)	PC11	0.0253501300233428	0.000234035452693362	0.0975064722305834	0.335031077451472		No	No
20002_1461_PanUKBB_PanUKBBR2_1	Inflammatory Bowel Disease	PanUKBB	European (EUR)	PC12	-0.00946271912693478	0.000231782836113363	0.534238520378009	0.683595526075087		No	No
20002_1461_PanUKBB_PanUKBBR2_1	Inflammatory Bowel Disease	PanUKBB	European (EUR)	PC13	-0.0112202374727787	0.000257348683785577	0.484286547699439	0.605040411299037		No	No
20002_1462_PanUKBB_PanUKBBR2_1	Crohns Disease	PanUKBB	European (EUR)	PC1	-0.0779216502103948	3.7208288181779e-05	2.28089196632108e-37	2.85711730518114e-36	●	Yes	No
20002_1462_PanUKBB_PanUKBBR2_1	Crohns Disease	PanUKBB	European (EUR)	PC2	0.00699227117362262	3.45089785647557e-05	0.233933048607	0.574515324708345		Yes	No
20002_1462_PanUKBB_PanUKBBR2_1	Crohns Disease	PanUKBB	European (EUR)	PC3	-0.0693676208507038	3.26992612830372e-05	7.25772625616324e-34	1.04687202967688e-32	●	Yes	No
20002_1462_PanUKBB_PanUKBBR2_1	Crohns Disease	PanUKBB	European (EUR)	PC4	0.0212435251611529	3.38652998455034e-05	0.000261757978077564	0.00311491993912301	●	Yes	No
20002_1462_PanUKBB_PanUKBBR2_1	Crohns Disease	PanUKBB	European (EUR)	PC5	-0.0275463385527075	2.95202179139955e-05	3.97909855114759e-07	5.73954821317046e-06	●	Yes	No
20002_1462_PanUKBB_PanUKBBR2_1	Crohns Disease	PanUKBB	European (EUR)	PC6	0.00409940332794502	2.9122284563335e-05	0.447469694047123	0.736341705219379		Yes	No
20002_1462_PanUKBB_PanUKBBR2_1	Crohns Disease	PanUKBB	European (EUR)	PC7	-0.0155206647380345	2.78360346338057e-05	0.00326357066267853	0.0408805167219732	○	Yes	No
20002_1462_PanUKBB_PanUKBBR2_1	Crohns Disease	PanUKBB	European (EUR)	PC8	0.00320273901412534	3.21941631642371e-05	0.572441284653557	0.740440357323623		Yes	No
20002_1462_PanUKBB_PanUKBBR2_1	Crohns Disease	PanUKBB	European (EUR)	PC9	0.00885822438934161	3.22061087242008e-05	0.118545252995486	0.383860819223479		Yes	No
20002_1462_PanUKBB_PanUKBBR2_1	Crohns Disease	PanUKBB	European (EUR)	PC10	-0.00923387816682549	3.95269822030605e-05	0.1419103084898	0.448667305707098		Yes	No
20002_1462_PanUKBB_PanUKBBR2_1	Crohns Disease	PanUKBB	European (EUR)	PC11	0.0183184404672274	2.97803145744536e-05	0.000788536750400542	0.0109868005568451	○	Yes	No
20002_1462_PanUKBB_PanUKBBR2_1	Crohns Disease	PanUKBB	European (EUR)	PC12	-0.0245343784072649	2.95124020045837e-05	6.29603980932183e-06	4.40722786652528e-05	●	Yes	No
20002_1462_PanUKBB_PanUKBBR2_1	Crohns Disease	PanUKBB	European (EUR)	PC13	0.0304210531835283	3.27481189565705e-05	1.06101012761036e-07	4.39165931080462e-07	●	Yes	No
20002_1463_PanUKBB_PanUKBBR2_1	Ulcerative Colitis	PanUKBB	Trans-ethnic (CSA,EUR)	PC1	-0.0453652941374803	2.10057295382775e-05	4.23967564373975e-23	3.66924655712749e-22	●	Yes	No
20002_1463_PanUKBB_PanUKBBR2_1	Ulcerative Colitis	PanUKBB	Trans-ethnic (CSA,EUR)	PC2	0.000947117629001366	1.94491207395215e-05	0.829954232809617	0.97545238226513		Yes	No
20002_1463_PanUKBB_PanUKBBR2_1	Ulcerative Colitis	PanUKBB	Trans-ethnic (CSA,EUR)	PC3	-0.0489879097762137	1.84517079294175e-05	3.97726654981908e-30	5.11669966949698e-29	●	Yes	No
20002_1463_PanUKBB_PanUKBBR2_1	Ulcerative Colitis	PanUKBB	Trans-ethnic (CSA,EUR)	PC4	-0.000402760013815064	1.91536794534023e-05	0.926675750140378	0.986412647084448		Yes	No
20002_1463_PanUKBB_PanUKBBR2_1	Ulcerative Colitis	PanUKBB	Trans-ethnic (CSA,EUR)	PC5	0.00440395367730709	1.67301232855719e-05	0.281616020255058	0.509692873161246		Yes	No
20002_1463_PanUKBB_PanUKBBR2_1	Ulcerative Colitis	PanUKBB	Trans-ethnic (CSA,EUR)	PC6	-0.02953736690908	1.6502105849822e-05	3.56484519014484e-13	2.42409472929849e-11	●	Yes	No
20002_1463_PanUKBB_PanUKBBR2_1	Ulcerative Colitis	PanUKBB	Trans-ethnic (CSA,EUR)	PC7	-0.0195419341839218	1.57271429599713e-05	8.32111166922737e-07	4.95106144319029e-05	●	Yes	No
20002_1463_PanUKBB_PanUKBBR2_1	Ulcerative Colitis	PanUKBB	Trans-ethnic (CSA,EUR)	PC8	-0.0200600599258287	1.81218162394563e-05	2.44956864420277e-06	2.59109927697893e-05	●	Yes	No
20002_1463_PanUKBB_PanUKBBR2_1	Ulcerative Colitis	PanUKBB	Trans-ethnic (CSA,EUR)	PC9	-0.0045860041044557	1.82031217156173e-05	0.282426772329824	0.643230352291848		Yes	No
20002_1463_PanUKBB_PanUKBBR2_1	Ulcerative Colitis	PanUKBB	Trans-ethnic (CSA,EUR)	PC10	0.0542573370059099	2.23282988673483e-05	1.61827654029855e-30	8.55888481313455e-29	●	Yes	No
20002_1463_PanUKBB_PanUKBBR2_1	Ulcerative Colitis	PanUKBB	Trans-ethnic (CSA,EUR)	PC11	0.00211188205615607	1.68407613951413e-05	0.606816815494128	0.835552660721301		Yes	No
20002_1463_PanUKBB_PanUKBBR2_1	Ulcerative Colitis	PanUKBB	Trans-ethnic (CSA,EUR)	PC12	-0.00132061173566285	1.66838758036747e-05	0.746456230480653	0.845983727878073		Yes	No
20002_1463_PanUKBB_PanUKBBR2_1	Ulcerative Colitis	PanUKBB	Trans-ethnic (CSA,EUR)	PC13	0.0330280600240356	1.85000879984455e-05	1.60523414175677e-14	9.55114314345278e-14	●	Yes	No
20002_1464_PanUKBB_PanUKBBR2_1	Rheumatoid Arthritis	PanUKBB	Trans-ethnic (AFR,CSA,EUR)	PC1	0.0195057039194064	9.92685734023295e-06	5.98111129061348e-10	3.38929639801431e-09	●	Yes	No
20002_1464_PanUKBB_PanUKBBR2_1	Rheumatoid Arthritis	PanUKBB	Trans-ethnic (AFR,CSA,EUR)	PC2	0.00686572329244584	9.09165297753887e-06	0.0227856494617833	0.102320463620838		Yes	No
20002_1464_PanUKBB_PanUKBBR2_1	Rheumatoid Arthritis	PanUKBB	Trans-ethnic (AFR,CSA,EUR)	PC3	-0.0165145292919825	8.62239187245808e-06	1.86487580414913e-08	1.00872827588067e-07	●	Yes	No
20002_1464_PanUKBB_PanUKBBR2_1	Rheumatoid Arthritis	PanUKBB	Trans-ethnic (AFR,CSA,EUR)	PC4	-0.00633468085183085	9.02748140862128e-06	0.0350012589239784	0.148850545979118		Yes	No
20002_1464_PanUKBB_PanUKBBR2_1	Rheumatoid Arthritis	PanUKBB	Trans-ethnic (AFR,CSA,EUR)	PC5	-0.00363463028236293	7.78377245560767e-06	0.192655932884282	0.403983365871887		Yes	No
20002_1464_PanUKBB_PanUKBBR2_1	Rheumatoid Arthritis	PanUKBB	Trans-ethnic (AFR,CSA,EUR)	PC6	0.00554234583751249	7.68105684404874e-06	0.0455235716484021	0.198800184446233		Yes	No
20002_1464_PanUKBB_PanUKBBR2_1	Rheumatoid Arthritis	PanUKBB	Trans-ethnic (AFR,CSA,EUR)	PC7	-0.000118288721843077	7.36753473518698e-06	0.965239592808185	0.973721522313113		Yes	No
20002_1464_PanUKBB_PanUKBBR2_1	Rheumatoid Arthritis	PanUKBB	Trans-ethnic (AFR,CSA,EUR)	PC8	-0.013695192998447	8.47277833458641e-06	2.53925184236006e-06	2.62757364557258e-05	●	Yes	No
20002_1464_PanUKBB_PanUKBBR2_1	Rheumatoid Arthritis	PanUKBB	Trans-ethnic (AFR,CSA,EUR)	PC9	-0.0221612341421529	8.54992181553525e-06	3.48183388048957e-14	1.27488686701003e-12	●	Yes	No
20002_1464_PanUKBB_PanUKBBR2_1	Rheumatoid Arthritis	PanUKBB	Trans-ethnic (AFR,CSA,EUR)	PC10	0.00360915640275083	1.04091946818425e-05	0.263286284712897	0.643542668845853		Yes	No
20002_1464_PanUKBB_PanUKBBR2_1	Rheumatoid Arthritis	PanUKBB	Trans-ethnic (AFR,CSA,EUR)	PC11	-0.00140625717858047	7.86366961061669e-06	0.616034563766426	0.836865056794187		Yes	No
20002_1464_PanUKBB_PanUKBBR2_1	Rheumatoid Arthritis	PanUKBB	Trans-ethnic (AFR,CSA,EUR)	PC12	-0.0208518272023879	7.81443874159307e-06	8.70156974555422e-14	1.47926685674422e-12	●	Yes	No
20002_1464_PanUKBB_PanUKBBR2_1	Rheumatoid Arthritis	PanUKBB	Trans-ethnic (AFR,CSA,EUR)	PC13	0.0154049677385916	8.64264102406968e-06	1.60510794313994e-07	6.47484221131027e-07	●	Yes	No
20002_1466_PanUKBB_PanUKBBR2_1	Gout	PanUKBB	Trans-ethnic (CSA,EUR)	PC1	-0.000755129689321813	8.12937262260963e-06	0.791128281053744	0.874066801203366		No	No
20002_1466_PanUKBB_PanUKBBR2_1	Gout	PanUKBB	Trans-ethnic (CSA,EUR)	PC2	0.00258416316843799	7.54523268877036e-06	0.346822567233503	0.703769917654938		No	No
20002_1466_PanUKBB_PanUKBBR2_1	Gout	PanUKBB	Trans-ethnic (CSA,EUR)	PC3	-0.002528861331548	7.14693110301965e-06	0.344177381765246	0.499476932073955		No	No
20002_1466_PanUKBB_PanUKBBR2_1	Gout	PanUKBB	Trans-ethnic (CSA,EUR)	PC4	0.00413114011156943	7.42259256810348e-06	0.129437353602122	0.370935051098122		No	No
20002_1466_PanUKBB_PanUKBBR2_1	Gout	PanUKBB	Trans-ethnic (CSA,EUR)	PC5	-0.0072024929697632	6.46783545691519e-06	0.0046248309571232	0.0213730051999092	○	No	No
20002_1466_PanUKBB_PanUKBBR2_1	Gout	PanUKBB	Trans-ethnic (CSA,EUR)	PC6	-0.00240180790312639	6.37507406680773e-06	0.341476390127111	0.674057757290811		No	No
20002_1466_PanUKBB_PanUKBBR2_1	Gout	PanUKBB	Trans-ethnic (CSA,EUR)	PC7	0.00275903687513438	6.09435543334156e-06	0.263729927635465	0.581182618307784		No	No
20002_1466_PanUKBB_PanUKBBR2_1	Gout	PanUKBB	Trans-ethnic (CSA,EUR)	PC8	-0.00377138920991159	7.02674542606636e-06	0.154812772986404	0.312003804293117		No	No
20002_1466_PanUKBB_PanUKBBR2_1	Gout	PanUKBB	Trans-ethnic (CSA,EUR)	PC9	0.00138451815829821	7.04961845559405e-06	0.602050670548586	0.85946148579174		No	No
20002_1466_PanUKBB_PanUKBBR2_1	Gout	PanUKBB	Trans-ethnic (CSA,EUR)	PC10	-0.000104438023193053	8.64345842818504e-06	0.971662365274326	0.995058871913097		No	No
20002_1466_PanUKBB_PanUKBBR2_1	Gout	PanUKBB	Trans-ethnic (CSA,EUR)	PC11	0.00600892577311085	6.52246101579101e-06	0.0186310019915231	0.123821215894521		No	No
20002_1466_PanUKBB_PanUKBBR2_1	Gout	PanUKBB	Trans-ethnic (CSA,EUR)	PC12	-0.00200459858339661	6.46210049501763e-06	0.430363037040445	0.598984811787286		No	No
20002_1466_PanUKBB_PanUKBBR2_1	Gout	PanUKBB	Trans-ethnic (CSA,EUR)	PC13	-0.0039717404667239	7.16988109075004e-06	0.13799845164707	0.220427056993306		No	No
20002_1477_PanUKBB_PanUKBBR2_1	Psoriatic Arthropathy	PanUKBB	European (EUR)	PC1	0.0212150464103667	5.72018162166737e-05	0.00503103173937424	0.0147825377033465	○	Yes	No
20002_1477_PanUKBB_PanUKBBR2_1	Psoriatic Arthropathy	PanUKBB	European (EUR)	PC2	-0.00587225795094088	5.31981159786543e-05	0.420754304061567	0.768178742418212		Yes	No
20002_1477_PanUKBB_PanUKBBR2_1	Psoriatic Arthropathy	PanUKBB	European (EUR)	PC3	-0.0148929185438631	5.0353630537778e-05	0.0358373630528897	0.0816200230295478		Yes	No
20002_1477_PanUKBB_PanUKBBR2_1	Psoriatic Arthropathy	PanUKBB	European (EUR)	PC4	0.011517771414675	5.21193645861414e-05	0.110623381471552	0.351044863869725		Yes	No
20002_1477_PanUKBB_PanUKBBR2_1	Psoriatic Arthropathy	PanUKBB	European (EUR)	PC5	-0.0142944260783726	4.55192234328668e-05	0.0341158966846994	0.114360329731809		Yes	No
20002_1477_PanUKBB_PanUKBBR2_1	Psoriatic Arthropathy	PanUKBB	European (EUR)	PC6	-0.000911574842950033	4.49319496283667e-05	0.891827273887246	0.959740617262561		Yes	No
20002_1477_PanUKBB_PanUKBBR2_1	Psoriatic Arthropathy	PanUKBB	European (EUR)	PC7	-0.00152069263554151	4.28717346024788e-05	0.816343765004481	0.916461396561634		Yes	No
20002_1477_PanUKBB_PanUKBBR2_1	Psoriatic Arthropathy	PanUKBB	European (EUR)	PC8	0.00124035458441066	4.95948274911747e-05	0.860193619510927	0.92989330374731		Yes	No
20002_1477_PanUKBB_PanUKBBR2_1	Psoriatic Arthropathy	PanUKBB	European (EUR)	PC9	0.0152203989888322	4.9622578373474e-05	0.030721635198843	0.140610561102397		Yes	No
20002_1477_PanUKBB_PanUKBBR2_1	Psoriatic Arthropathy	PanUKBB	European (EUR)	PC10	0.00716013919632164	6.09262060305837e-05	0.358976600541501	0.717953201083002		Yes	No
20002_1477_PanUKBB_PanUKBBR2_1	Psoriatic Arthropathy	PanUKBB	European (EUR)	PC11	0.00875281271739065	4.5899998631641e-05	0.196379000568374	0.4952243528276		Yes	No
20002_1477_PanUKBB_PanUKBBR2_1	Psoriatic Arthropathy	PanUKBB	European (EUR)	PC12	-0.0053797356625737	4.54233731158713e-05	0.424744282576554	0.596396101788908		Yes	No
20002_1477_PanUKBB_PanUKBBR2_1	Psoriatic Arthropathy	PanUKBB	European (EUR)	PC13	0.0186979893695603	5.04697550258714e-05	0.00848938185539778	0.0193346687232983	○	Yes	No
20002_1530_PanUKBB_PanUKBBR2_1	Iritis	PanUKBB	European (EUR)	PC1	-0.0196563213125555	0.000258299214810002	0.221314547511718	0.37356639934602		No	No
20002_1530_PanUKBB_PanUKBBR2_1	Iritis	PanUKBB	European (EUR)	PC2	-0.0132510098843124	0.000240802545604093	0.393147949129158	0.735550580962525		No	No
20002_1530_PanUKBB_PanUKBBR2_1	Iritis	PanUKBB	European (EUR)	PC3	0.012494231616082	0.000227749886628231	0.407724343702911	0.569140139597025		No	No
20002_1530_PanUKBB_PanUKBBR2_1	Iritis	PanUKBB	European (EUR)	PC4	-0.00350403413274086	0.000235630607331575	0.81943485904062	0.969701087295681		No	No
20002_1530_PanUKBB_PanUKBBR2_1	Iritis	PanUKBB	European (EUR)	PC5	-0.0123007064316883	0.000205949067870144	0.391369288616518	0.639513572478864		No	No
20002_1530_PanUKBB_PanUKBBR2_1	Iritis	PanUKBB	European (EUR)	PC6	-0.0176491621789314	0.000203160929377737	0.215627962039639	0.540127330249924		No	No
20002_1530_PanUKBB_PanUKBBR2_1	Iritis	PanUKBB	European (EUR)	PC7	0.01237913448794	0.000194064816326852	0.374206464403249	0.700130973493091		No	No
20002_1530_PanUKBB_PanUKBBR2_1	Iritis	PanUKBB	European (EUR)	PC8	-0.0112007101233617	0.000224378242810419	0.45461224914969	0.653063241873123		No	No
20002_1530_PanUKBB_PanUKBBR2_1	Iritis	PanUKBB	European (EUR)	PC9	-0.00647678884721456	0.000224228843435065	0.665357870482141	0.908913465727018		No	No
20002_1530_PanUKBB_PanUKBBR2_1	Iritis	PanUKBB	European (EUR)	PC10	-0.00103543306625427	0.000275653099477099	0.95027220515001	0.995058871913097		No	No
20002_1530_PanUKBB_PanUKBBR2_1	Iritis	PanUKBB	European (EUR)	PC11	0.0106367819387056	0.000207834229359486	0.460622501129422	0.761928981610615		No	No
20002_1530_PanUKBB_PanUKBBR2_1	Iritis	PanUKBB	European (EUR)	PC12	-0.0170113723017027	0.000205971030248532	0.235890229909389	0.406825179119091		No	No
20002_1530_PanUKBB_PanUKBBR2_1	Iritis	PanUKBB	European (EUR)	PC13	-0.00927527166672529	0.000228457222173539	0.539443409538307	0.656713715959678		No	No
20002_1538_PanUKBB_PanUKBBR2_1	Arthritis (Nos)	PanUKBB	Trans-ethnic (AFR,CSA,EUR)	PC1	0.00196793285560921	1.40017379950223e-05	0.598944114983399	0.75089495042432		No	No
20002_1538_PanUKBB_PanUKBBR2_1	Arthritis (Nos)	PanUKBB	Trans-ethnic (AFR,CSA,EUR)	PC2	0.00519267005897279	1.29478818137571e-05	0.148997040476492	0.443266195417564		No	No
20002_1538_PanUKBB_PanUKBBR2_1	Arthritis (Nos)	PanUKBB	Trans-ethnic (AFR,CSA,EUR)	PC3	0.00225570888590106	1.22355066719021e-05	0.519011532822596	0.68057710640098		No	No
20002_1538_PanUKBB_PanUKBBR2_1	Arthritis (Nos)	PanUKBB	Trans-ethnic (AFR,CSA,EUR)	PC4	-0.00116362276458779	1.27877465912906e-05	0.744879688145652	0.948028694003557		No	No
20002_1538_PanUKBB_PanUKBBR2_1	Arthritis (Nos)	PanUKBB	Trans-ethnic (AFR,CSA,EUR)	PC5	0.000445926725156764	1.1079007186656e-05	0.893424950152469	0.955663542185562		No	No
20002_1538_PanUKBB_PanUKBBR2_1	Arthritis (Nos)	PanUKBB	Trans-ethnic (AFR,CSA,EUR)	PC6	-0.0042265497937406	1.09354341938124e-05	0.201210911878081	0.516445158960945		No	No
20002_1538_PanUKBB_PanUKBBR2_1	Arthritis (Nos)	PanUKBB	Trans-ethnic (AFR,CSA,EUR)	PC7	0.000549322141555688	1.04812950220827e-05	0.865265190991781	0.934215172165543		No	No
20002_1538_PanUKBB_PanUKBBR2_1	Arthritis (Nos)	PanUKBB	Trans-ethnic (AFR,CSA,EUR)	PC8	-0.000734243020788682	1.20242803756e-05	0.832307076156954	0.91707909317294		No	No
20002_1538_PanUKBB_PanUKBBR2_1	Arthritis (Nos)	PanUKBB	Trans-ethnic (AFR,CSA,EUR)	PC9	-0.00303231658945106	1.21238992873591e-05	0.383825082140549	0.710897817505453		No	No
20002_1538_PanUKBB_PanUKBBR2_1	Arthritis (Nos)	PanUKBB	Trans-ethnic (AFR,CSA,EUR)	PC10	-0.00426564620801237	1.48109222151085e-05	0.267692118553527	0.643542668845853		No	No
20002_1538_PanUKBB_PanUKBBR2_1	Arthritis (Nos)	PanUKBB	Trans-ethnic (AFR,CSA,EUR)	PC11	-0.000145264315819288	1.120055038395e-05	0.96537873183804	0.99185333193263		No	No
20002_1538_PanUKBB_PanUKBBR2_1	Arthritis (Nos)	PanUKBB	Trans-ethnic (AFR,CSA,EUR)	PC12	-0.00367102594056045	1.11359005308088e-05	0.271296701188978	0.443732071631157		No	No
20002_1538_PanUKBB_PanUKBBR2_1	Arthritis (Nos)	PanUKBB	Trans-ethnic (AFR,CSA,EUR)	PC13	0.00238676269236144	1.22946825233627e-05	0.496066464025311	0.614915721031375		No	No
20002_1549_PanUKBB_PanUKBBR2_1	Lichen Planus	PanUKBB	European (EUR)	PC1	0.04562510072984	0.000281434163606604	0.00653480632295629	0.0184057266847763	○	No	No
20002_1549_PanUKBB_PanUKBBR2_1	Lichen Planus	PanUKBB	European (EUR)	PC2	0.0199972729381315	0.000262082869909691	0.216741080505972	0.546559802152466		No	No
20002_1549_PanUKBB_PanUKBBR2_1	Lichen Planus	PanUKBB	European (EUR)	PC3	-0.0192448206964297	0.000247973438240921	0.221664979135519	0.360111024124597		No	No
20002_1549_PanUKBB_PanUKBBR2_1	Lichen Planus	PanUKBB	European (EUR)	PC4	0.00431007680548631	0.000256675681073193	0.787910440721406	0.963470399475472		No	No
20002_1549_PanUKBB_PanUKBBR2_1	Lichen Planus	PanUKBB	European (EUR)	PC5	0.00712256706237465	0.000224152876329372	0.634263740604703	0.84230706448395		No	No
20002_1549_PanUKBB_PanUKBBR2_1	Lichen Planus	PanUKBB	European (EUR)	PC6	-0.0217997496781912	0.000221229845706972	0.142744236076882	0.444093178905855		No	No
20002_1549_PanUKBB_PanUKBBR2_1	Lichen Planus	PanUKBB	European (EUR)	PC7	0.000628011816436436	0.000211295151369725	0.965538988512163	0.973721522313113		No	No
20002_1549_PanUKBB_PanUKBBR2_1	Lichen Planus	PanUKBB	European (EUR)	PC8	0.00506692421678193	0.000244340807075252	0.745824258985999	0.872266209526623		No	No
20002_1549_PanUKBB_PanUKBBR2_1	Lichen Planus	PanUKBB	European (EUR)	PC9	0.00554670142742724	0.000244301863421695	0.722685690854944	0.927219376945966		No	No
20002_1549_PanUKBB_PanUKBBR2_1	Lichen Planus	PanUKBB	European (EUR)	PC10	0.0114105691014672	0.00030025748694607	0.51021241340013	0.864274408464277		No	No
20002_1549_PanUKBB_PanUKBBR2_1	Lichen Planus	PanUKBB	European (EUR)	PC11	0.0165515308184671	0.000226272560947363	0.27118917448578	0.594855052535174		No	No
20002_1549_PanUKBB_PanUKBBR2_1	Lichen Planus	PanUKBB	European (EUR)	PC12	0.00428904520298402	0.000224208388239419	0.774540621712308	0.861404990502473		No	No
20002_1549_PanUKBB_PanUKBBR2_1	Lichen Planus	PanUKBB	European (EUR)	PC13	-0.0119976051399417	0.000248635788109999	0.44673232900041	0.570959296279531		No	No
20002_1550_PanUKBB_PanUKBBR2_1	Lichen Sclerosis	PanUKBB	European (EUR)	PC1	0.0127220540387008	0.000352835676210348	0.498225608175126	0.669580806805708		No	No
20002_1550_PanUKBB_PanUKBBR2_1	Lichen Sclerosis	PanUKBB	European (EUR)	PC2	0.000227030505418911	0.000328585563051778	0.990007165737055	0.999432946584658		No	No
20002_1550_PanUKBB_PanUKBBR2_1	Lichen Sclerosis	PanUKBB	European (EUR)	PC3	-0.0387919072353076	0.000310724592978771	0.0277599700675187	0.064773263490877		No	No
20002_1550_PanUKBB_PanUKBBR2_1	Lichen Sclerosis	PanUKBB	European (EUR)	PC4	0.00702733228670072	0.000321695192799948	0.695203480272122	0.914134963009752		No	No
20002_1550_PanUKBB_PanUKBBR2_1	Lichen Sclerosis	PanUKBB	European (EUR)	PC5	0.00440366538829942	0.000280804937466742	0.792710994454061	0.931680082370699		No	No
20002_1550_PanUKBB_PanUKBBR2_1	Lichen Sclerosis	PanUKBB	European (EUR)	PC6	-0.0233754878503193	0.000277050449928533	0.160208978576977	0.466976795237578		No	No
20002_1550_PanUKBB_PanUKBBR2_1	Lichen Sclerosis	PanUKBB	European (EUR)	PC7	0.004360565438466	0.000264781510116118	0.78871632933359	0.915738728877054		No	No
20002_1550_PanUKBB_PanUKBBR2_1	Lichen Sclerosis	PanUKBB	European (EUR)	PC8	-0.0297640370363556	0.000306316468357408	0.0890148216231985	0.202240881305015		No	No
20002_1550_PanUKBB_PanUKBBR2_1	Lichen Sclerosis	PanUKBB	European (EUR)	PC9	-0.0138484723178032	0.000306120301571747	0.428647086371221	0.755688937454449		No	No
20002_1550_PanUKBB_PanUKBBR2_1	Lichen Sclerosis	PanUKBB	European (EUR)	PC10	0.00737792249433386	0.000376201355934287	0.703659304600816	0.9391836536713		No	No
20002_1550_PanUKBB_PanUKBBR2_1	Lichen Sclerosis	PanUKBB	European (EUR)	PC11	-0.0109931777458378	0.00028349257043127	0.513815184884459	0.779415281871072		No	No
20002_1550_PanUKBB_PanUKBBR2_1	Lichen Sclerosis	PanUKBB	European (EUR)	PC12	-0.00463738782527624	0.000280901099344767	0.78201656848851	0.867690410158605		No	No
20002_1550_PanUKBB_PanUKBBR2_1	Lichen Sclerosis	PanUKBB	European (EUR)	PC13	0.00882596015439924	0.000311558346164278	0.617057029205405	0.71701654123512		No	No
20002_1608_PanUKBB_PanUKBBR2_1	Nephritis	PanUKBB	European (EUR)	PC1	-0.0280061229185382	0.000379494139659598	0.150535937807591	0.277732970528734		No	No
20002_1608_PanUKBB_PanUKBBR2_1	Nephritis	PanUKBB	European (EUR)	PC2	-0.0103655661862159	0.000353487024439795	0.581412117820285	0.859478782864769		No	No
20002_1608_PanUKBB_PanUKBBR2_1	Nephritis	PanUKBB	European (EUR)	PC3	0.00688614722322697	0.000334257025299381	0.706434975601408	0.836475244741966		No	No
20002_1608_PanUKBB_PanUKBBR2_1	Nephritis	PanUKBB	European (EUR)	PC4	-0.0360434013617823	0.000346020211823674	0.0526661005342245	0.20643934545123		No	No
20002_1608_PanUKBB_PanUKBBR2_1	Nephritis	PanUKBB	European (EUR)	PC5	0.0134696909203729	0.000302122568489509	0.438377257307964	0.693247755742827		No	No
20002_1608_PanUKBB_PanUKBBR2_1	Nephritis	PanUKBB	European (EUR)	PC6	-0.0246179704470833	0.000297917860107496	0.153788308809388	0.463311613881447		No	No
20002_1608_PanUKBB_PanUKBBR2_1	Nephritis	PanUKBB	European (EUR)	PC7	-0.0471424438219254	0.000284987741418466	0.00522964173118858	0.0541154231314297		No	No
20002_1608_PanUKBB_PanUKBBR2_1	Nephritis	PanUKBB	European (EUR)	PC8	-0.00887733502036098	0.000329593968656863	0.624854353084018	0.788940774716161		No	No
20002_1608_PanUKBB_PanUKBBR2_1	Nephritis	PanUKBB	European (EUR)	PC9	-0.0244130537917165	0.000329176771834184	0.178440011066498	0.499632030986194		No	No
20002_1608_PanUKBB_PanUKBBR2_1	Nephritis	PanUKBB	European (EUR)	PC10	-0.0100009815766293	0.000404399594863114	0.618962323212125	0.90890666050834		No	No
20002_1608_PanUKBB_PanUKBBR2_1	Nephritis	PanUKBB	European (EUR)	PC11	-0.0159737760629423	0.000304759358545284	0.360182812355567	0.669093405017026		No	No
20002_1608_PanUKBB_PanUKBBR2_1	Nephritis	PanUKBB	European (EUR)	PC12	-0.0025434809251242	0.00030210164052917	0.883655944782419	0.932546981425297		No	No
20002_1608_PanUKBB_PanUKBBR2_1	Nephritis	PanUKBB	European (EUR)	PC13	0.0266027338584455	0.000335560484917732	0.146432589905292	0.230039316154848		No	No
20002_1660_PanUKBB_PanUKBBR2_1	Rosacea	PanUKBB	European (EUR)	PC1	0.00434575101323976	6.90278544359956e-05	0.600931541947067	0.75089495042432		No	No
20002_1660_PanUKBB_PanUKBBR2_1	Rosacea	PanUKBB	European (EUR)	PC2	0.0101839744361315	6.43354295895298e-05	0.204200807552355	0.534063650521544		No	No
20002_1660_PanUKBB_PanUKBBR2_1	Rosacea	PanUKBB	European (EUR)	PC3	-0.0113323765341469	6.08498496501258e-05	0.146292847039161	0.261787199964814		No	No
20002_1660_PanUKBB_PanUKBBR2_1	Rosacea	PanUKBB	European (EUR)	PC4	0.00250710457048578	6.29605931735911e-05	0.752029590301865	0.954576226623167		No	No
20002_1660_PanUKBB_PanUKBBR2_1	Rosacea	PanUKBB	European (EUR)	PC5	-0.00384032745459559	5.49990707596398e-05	0.604574078049612	0.826946152734527		No	No
20002_1660_PanUKBB_PanUKBBR2_1	Rosacea	PanUKBB	European (EUR)	PC6	-0.00338437941093954	5.42649177736748e-05	0.645925318503656	0.842357401665042		No	No
20002_1660_PanUKBB_PanUKBBR2_1	Rosacea	PanUKBB	European (EUR)	PC7	-0.00882187480003678	5.18258072088884e-05	0.220413946196924	0.550066933548572		No	No
20002_1660_PanUKBB_PanUKBBR2_1	Rosacea	PanUKBB	European (EUR)	PC8	0.00599335621267822	5.99920686008273e-05	0.439054924770814	0.641074061935299		No	No
20002_1660_PanUKBB_PanUKBBR2_1	Rosacea	PanUKBB	European (EUR)	PC9	-0.00798189152990087	5.99202731453265e-05	0.302473730626923	0.663490763955831		No	No
20002_1660_PanUKBB_PanUKBBR2_1	Rosacea	PanUKBB	European (EUR)	PC10	-8.92637310722453e-05	7.36410156417289e-05	0.991700586926436	0.995058871913097		No	No
20002_1660_PanUKBB_PanUKBBR2_1	Rosacea	PanUKBB	European (EUR)	PC11	-0.0144747149217084	5.5495884930214e-05	0.0520124674576749	0.228508989491149		No	No
20002_1660_PanUKBB_PanUKBBR2_1	Rosacea	PanUKBB	European (EUR)	PC12	-0.0145899138925506	5.49750828217444e-05	0.0490968819554164	0.115123723205804		No	No
20002_1660_PanUKBB_PanUKBBR2_1	Rosacea	PanUKBB	European (EUR)	PC13	0.00132482050882568	6.1009519901045e-05	0.865314773657379	0.903064512875975		No	No
20002_1661_PanUKBB_PanUKBBR2_1	Vitiligo	PanUKBB	European (EUR)	PC1	0.0942365899307465	0.000361383268338035	7.15201259988153e-07	3.37065148271644e-06	●	Yes	No
20002_1661_PanUKBB_PanUKBBR2_1	Vitiligo	PanUKBB	European (EUR)	PC2	-0.0563476148366064	0.000330525417715622	0.00193934154701483	0.0123083543517208	○	Yes	No
20002_1661_PanUKBB_PanUKBBR2_1	Vitiligo	PanUKBB	European (EUR)	PC3	-0.0534450938478479	0.000313489748801409	0.00254000315372853	0.00785091883879727	●	Yes	No
20002_1661_PanUKBB_PanUKBBR2_1	Vitiligo	PanUKBB	European (EUR)	PC4	0.008464677721383	0.000327495831861719	0.639968200137651	0.895955480192711		Yes	No
20002_1661_PanUKBB_PanUKBBR2_1	Vitiligo	PanUKBB	European (EUR)	PC5	0.00273134213485059	0.000281804479142131	0.870750338540464	0.947155283768386		Yes	No
20002_1661_PanUKBB_PanUKBBR2_1	Vitiligo	PanUKBB	European (EUR)	PC6	-0.0235229937017628	0.000278176027956112	0.158430765607698	0.46551261993373		Yes	No
20002_1661_PanUKBB_PanUKBBR2_1	Vitiligo	PanUKBB	European (EUR)	PC7	0.00352847043155614	0.000267072064371094	0.829058098423843	0.926365386971242		Yes	No
20002_1661_PanUKBB_PanUKBBR2_1	Vitiligo	PanUKBB	European (EUR)	PC8	-0.0141473233840827	0.000309063313115747	0.420975117626253	0.625290652206561		Yes	No
20002_1661_PanUKBB_PanUKBBR2_1	Vitiligo	PanUKBB	European (EUR)	PC9	-0.0451015389077074	0.000310016661502412	0.0104213308379996	0.0604945546205831		Yes	No
20002_1661_PanUKBB_PanUKBBR2_1	Vitiligo	PanUKBB	European (EUR)	PC10	-0.0184373479758874	0.000377650054020753	0.342745679253702	0.700201473496833		Yes	No
20002_1661_PanUKBB_PanUKBBR2_1	Vitiligo	PanUKBB	European (EUR)	PC11	0.0164467037856373	0.000284263529284272	0.329322296615491	0.644903540783066		Yes	No
20002_1661_PanUKBB_PanUKBBR2_1	Vitiligo	PanUKBB	European (EUR)	PC12	-0.0215286905118005	0.000282440518877706	0.200188502026015	0.352924914682901		Yes	No
20002_1661_PanUKBB_PanUKBBR2_1	Vitiligo	PanUKBB	European (EUR)	PC13	-0.000585725887840907	0.000313601539849015	0.973614446546048	0.979789591027313		Yes	No
20002_1668_PanUKBB_PanUKBBR2_1	Allergy To House Dust Mite	PanUKBB	European (EUR)	PC1	-0.027780912440354	0.000206663776527959	0.0533006629868022	0.11855661486784		No	No
20002_1668_PanUKBB_PanUKBBR2_1	Allergy To House Dust Mite	PanUKBB	European (EUR)	PC2	-0.0041278270607166	0.000192440194532767	0.766039504439712	0.962097108478372		No	No
20002_1668_PanUKBB_PanUKBBR2_1	Allergy To House Dust Mite	PanUKBB	European (EUR)	PC3	-0.00612079487858813	0.00018208803210253	0.650121205742335	0.795521064096019		No	No
20002_1668_PanUKBB_PanUKBBR2_1	Allergy To House Dust Mite	PanUKBB	European (EUR)	PC4	-0.0327249480932593	0.000188432436544889	0.0171269094768568	0.092641010352089		No	No
20002_1668_PanUKBB_PanUKBBR2_1	Allergy To House Dust Mite	PanUKBB	European (EUR)	PC5	-0.00103964475648974	0.000164699526215531	0.935433975998259	0.978607851813563		No	No
20002_1668_PanUKBB_PanUKBBR2_1	Allergy To House Dust Mite	PanUKBB	European (EUR)	PC6	0.00755666780675625	0.000162505965996311	0.553326444863389	0.784306363490811		No	No
20002_1668_PanUKBB_PanUKBBR2_1	Allergy To House Dust Mite	PanUKBB	European (EUR)	PC7	0.000783038247119676	0.000155134591792063	0.949871731145016	0.96465111080434		No	No
20002_1668_PanUKBB_PanUKBBR2_1	Allergy To House Dust Mite	PanUKBB	European (EUR)	PC8	0.027050175918774	0.000179380396183783	0.0434165718654781	0.120152838418416		No	No
20002_1668_PanUKBB_PanUKBBR2_1	Allergy To House Dust Mite	PanUKBB	European (EUR)	PC9	0.000597067093120861	0.000179374459669358	0.964441857935579	0.996488040355163		No	No
20002_1668_PanUKBB_PanUKBBR2_1	Allergy To House Dust Mite	PanUKBB	European (EUR)	PC10	-0.00121866040066604	0.000220435777388002	0.93458244939194	0.995058871913097		No	No
20002_1668_PanUKBB_PanUKBBR2_1	Allergy To House Dust Mite	PanUKBB	European (EUR)	PC11	0.0127026874509324	0.000166144144152109	0.324382470433313	0.644903540783066		No	No
20002_1668_PanUKBB_PanUKBBR2_1	Allergy To House Dust Mite	PanUKBB	European (EUR)	PC12	0.0124704490368689	0.000164594356953741	0.331041244497642	0.508308491551218		No	No
20002_1668_PanUKBB_PanUKBBR2_1	Allergy To House Dust Mite	PanUKBB	European (EUR)	PC13	0.0208232149247864	0.00018263474383236	0.123356994634239	0.200402489576443		No	No
AAD_Eriksson_33574239_1	Autoimmune Addison's disease	Eriksson	European (Finnish + Norwegian)	PC1	0.0558506365948349	4.8888221122092e-05	1.37392086695028e-15	1.03807354391799e-14	●	Yes	Yes
AAD_Eriksson_33574239_1	Autoimmune Addison's disease	Eriksson	European (Finnish + Norwegian)	PC2	-0.0245804429939736	4.84573784026362e-05	0.000413838677355999	0.00312678111780088	●	Yes	Yes
AAD_Eriksson_33574239_1	Autoimmune Addison's disease	Eriksson	European (Finnish + Norwegian)	PC3	-0.0298559627071679	4.53754809702972e-05	9.32715348156113e-06	4.14927575441411e-05	●	Yes	Yes
AAD_Eriksson_33574239_1	Autoimmune Addison's disease	Eriksson	European (Finnish + Norwegian)	PC4	-0.00818849254978991	4.68980315695513e-05	0.23180889903707	0.543551901190371		Yes	Yes
AAD_Eriksson_33574239_1	Autoimmune Addison's disease	Eriksson	European (Finnish + Norwegian)	PC5	-0.0147226882553791	3.79956327891546e-05	0.0169185668498534	0.0605506603047385		Yes	Yes
AAD_Eriksson_33574239_1	Autoimmune Addison's disease	Eriksson	European (Finnish + Norwegian)	PC6	-0.0148536470903706	3.53719499448593e-05	0.012507631256017	0.0726052741202938		Yes	Yes
AAD_Eriksson_33574239_1	Autoimmune Addison's disease	Eriksson	European (Finnish + Norwegian)	PC7	0.00341738801717994	3.59599034956876e-05	0.568757650717021	0.83130562155487		Yes	Yes
AAD_Eriksson_33574239_1	Autoimmune Addison's disease	Eriksson	European (Finnish + Norwegian)	PC8	-0.0350176769989746	4.54982577783728e-05	2.0864556371045e-07	2.48288220815436e-06	●	Yes	Yes
AAD_Eriksson_33574239_1	Autoimmune Addison's disease	Eriksson	European (Finnish + Norwegian)	PC9	0.0101309265552862	4.42327587498617e-05	0.127690937344716	0.399874251158453		Yes	Yes
AAD_Eriksson_33574239_1	Autoimmune Addison's disease	Eriksson	European (Finnish + Norwegian)	PC10	-0.00930405226538061	5.50818410580314e-05	0.209978053211342	0.57455507116694		Yes	Yes
AAD_Eriksson_33574239_1	Autoimmune Addison's disease	Eriksson	European (Finnish + Norwegian)	PC11	0.0215497138274922	4.06184873525121e-05	0.000721520516812909	0.0109604544470443	○	Yes	Yes
AAD_Eriksson_33574239_1	Autoimmune Addison's disease	Eriksson	European (Finnish + Norwegian)	PC12	-0.0286934090507481	4.19335750675195e-05	9.37995099497298e-06	6.28853052620724e-05	●	Yes	Yes
AAD_Eriksson_33574239_1	Autoimmune Addison's disease	Eriksson	European (Finnish + Norwegian)	PC13	0.0220957182241984	4.71488466756908e-05	0.00129132689691338	0.00343391956944564	●	Yes	Yes
AAVMPO_Wong_up_1	MPO+ AAV	Wong	?	PC1	0.0502600164296128	7.43353081448955e-05	5.5621666143082e-09	3.00862648683034e-08	●	Yes	Yes
AAVMPO_Wong_up_1	MPO+ AAV	Wong	?	PC2	0.00526181553553279	6.94943534817943e-05	0.527915587355485	0.854720474766024		Yes	Yes
AAVMPO_Wong_up_1	MPO+ AAV	Wong	?	PC3	-0.0126238543150815	6.56640555573153e-05	0.119266697292137	0.22350766894117		Yes	Yes
AAVMPO_Wong_up_1	MPO+ AAV	Wong	?	PC4	-0.00235377434227892	6.78730805427876e-05	0.775104980257567	0.963470399475472		Yes	Yes
AAVMPO_Wong_up_1	MPO+ AAV	Wong	?	PC5	-0.00891485251315012	5.92507052663904e-05	0.246800011525576	0.481812456655115		Yes	Yes
AAVMPO_Wong_up_1	MPO+ AAV	Wong	?	PC6	-0.0118857374614204	5.85461985734143e-05	0.120333169632903	0.40761620338794		Yes	Yes
AAVMPO_Wong_up_1	MPO+ AAV	Wong	?	PC7	0.00547612735965818	5.63931320776367e-05	0.465865188230579	0.765927624705216		Yes	Yes
AAVMPO_Wong_up_1	MPO+ AAV	Wong	?	PC8	-0.0170174862068695	6.42338517876632e-05	0.0337278752933348	0.0984936726357507		Yes	Yes
AAVMPO_Wong_up_1	MPO+ AAV	Wong	?	PC9	-0.0240133165878896	6.47719503462153e-05	0.00284763436066691	0.0190911824743303	○	Yes	Yes
AAVMPO_Wong_up_1	MPO+ AAV	Wong	?	PC10	0.0144812848659303	7.98521332307768e-05	0.105113061475861	0.381937536355037		Yes	Yes
AAVMPO_Wong_up_1	MPO+ AAV	Wong	?	PC11	0.0210105498431211	6.01967566077078e-05	0.00676872094614166	0.0644382234072686		Yes	Yes
AAVMPO_Wong_up_1	MPO+ AAV	Wong	?	PC12	-0.0351730449587527	5.94089385868444e-05	5.03430491366109e-06	3.63080172561012e-05	●	Yes	Yes
AAVMPO_Wong_up_1	MPO+ AAV	Wong	?	PC13	0.0216242419369606	6.64761771262442e-05	0.00799668390436072	0.0183885098477087	○	Yes	Yes
AAVPR3_Wong_up_1	PR3+ AAV	Wong	?	PC1	-0.0010916969442149	3.94609299266556e-05	0.862032499551621	0.904186445054984		Yes	Yes
AAVPR3_Wong_up_1	PR3+ AAV	Wong	?	PC2	0.00357814445452167	3.6882067768251e-05	0.555738491216456	0.858001916912573		Yes	Yes
AAVPR3_Wong_up_1	PR3+ AAV	Wong	?	PC3	-0.0181342247339253	3.48604072887239e-05	0.00213075762222851	0.00668169224603705	●	Yes	Yes
AAVPR3_Wong_up_1	PR3+ AAV	Wong	?	PC4	-0.00064552667302152	3.60095244009864e-05	0.914333979578899	0.986412647084448		Yes	Yes
AAVPR3_Wong_up_1	PR3+ AAV	Wong	?	PC5	0.0155253497217975	3.14192541766181e-05	0.00560961648898608	0.024954929427639	○	Yes	Yes
AAVPR3_Wong_up_1	PR3+ AAV	Wong	?	PC6	0.00574194505467712	3.10506896359274e-05	0.30280272688763	0.626734543289872		Yes	Yes
AAVPR3_Wong_up_1	PR3+ AAV	Wong	?	PC7	0.00555096724371133	2.98368758969038e-05	0.309519896849729	0.625112070833349		Yes	Yes
AAVPR3_Wong_up_1	PR3+ AAV	Wong	?	PC8	-0.0116699909210004	3.404009504324e-05	0.0454778201425808	0.124410588436026		Yes	Yes
AAVPR3_Wong_up_1	PR3+ AAV	Wong	?	PC9	-0.0242862394673767	3.4316929632277e-05	3.3866157213219e-05	0.00037489048449982	●	Yes	Yes
AAVPR3_Wong_up_1	PR3+ AAV	Wong	?	PC10	0.000386616023907909	4.24076855809855e-05	0.95265844010981	0.995058871913097		Yes	Yes
AAVPR3_Wong_up_1	PR3+ AAV	Wong	?	PC11	0.014901445323023	3.18777433922572e-05	0.00830836071756585	0.0746184849351197		Yes	Yes
AAVPR3_Wong_up_1	PR3+ AAV	Wong	?	PC12	-0.00940329095557798	3.13548596448117e-05	0.0930942269516919	0.196653974447365		Yes	Yes
AAVPR3_Wong_up_1	PR3+ AAV	Wong	?	PC13	0.0197531720256132	3.52190684305747e-05	0.000873165607323689	0.00243008076844219	●	Yes	Yes
ACGLONEPH_Sakaue_doi1011012020102320213652_1	Acute glomerulonephritis	Sakaue	East Asian (Japanese)	PC1	-0.0568475990211084	0.0114194059566947	0.594744033902278	0.75089495042432		No	No
ACGLONEPH_Sakaue_doi1011012020102320213652_1	Acute glomerulonephritis	Sakaue	East Asian (Japanese)	PC2	-0.0606922996230924	0.0220328094614405	0.682625802061266	0.916479458738269		No	No
ACGLONEPH_Sakaue_doi1011012020102320213652_1	Acute glomerulonephritis	Sakaue	East Asian (Japanese)	PC3	0.026532202591631	0.0179370903977726	0.842962245748552	0.937500067701661		No	No
ACGLONEPH_Sakaue_doi1011012020102320213652_1	Acute glomerulonephritis	Sakaue	East Asian (Japanese)	PC4	-0.0423837899502192	0.00288114860559321	0.429750978715439	0.751739421710222		No	No
ACGLONEPH_Sakaue_doi1011012020102320213652_1	Acute glomerulonephritis	Sakaue	East Asian (Japanese)	PC5	-0.0198286204278799	0.00334062435903182	0.731548215244458	0.881186363594355		No	No
ACGLONEPH_Sakaue_doi1011012020102320213652_1	Acute glomerulonephritis	Sakaue	East Asian (Japanese)	PC6	0.00691348192178186	0.00105299303895373	0.831286990457923	0.932143237990963		No	No
ACGLONEPH_Sakaue_doi1011012020102320213652_1	Acute glomerulonephritis	Sakaue	East Asian (Japanese)	PC7	-0.00496929921568845	0.00148763739104736	0.89748521898052	0.957473086106179		No	No
ACGLONEPH_Sakaue_doi1011012020102320213652_1	Acute glomerulonephritis	Sakaue	East Asian (Japanese)	PC8	-0.0481511768254805	0.0321414479854906	0.78825265840896	0.906300157977452		No	No
ACGLONEPH_Sakaue_doi1011012020102320213652_1	Acute glomerulonephritis	Sakaue	East Asian (Japanese)	PC9	0.0126929469272247	0.00254294214421905	0.801268024913926	0.948765124027435		No	No
ACGLONEPH_Sakaue_doi1011012020102320213652_1	Acute glomerulonephritis	Sakaue	East Asian (Japanese)	PC10	0.0122934067626643	0.00193183570466115	0.779710301716569	0.976689746360755		No	No
ACGLONEPH_Sakaue_doi1011012020102320213652_1	Acute glomerulonephritis	Sakaue	East Asian (Japanese)	PC11	-0.015063020736529	0.00101186537429613	0.635832608025035	0.845090008410882		No	No
ACGLONEPH_Sakaue_doi1011012020102320213652_1	Acute glomerulonephritis	Sakaue	East Asian (Japanese)	PC12	-0.0382350010625444	0.00353326312132881	0.520068311759029	0.669060855127832		No	No
ACGLONEPH_Sakaue_doi1011012020102320213652_1	Acute glomerulonephritis	Sakaue	East Asian (Japanese)	PC13	0.00526958536698387	0.0010195095159825	0.868915014489909	0.903064512875975		No	No
AIHEP_Sakaue_doi1011012020102320213652_1	Autoimmune Hepatitis	Sakaue	East Asian (Japanese)	PC1	-0.023164003712819	0.144875202599775	0.95147241887917	0.961572975342856		No	No
AIHEP_Sakaue_doi1011012020102320213652_1	Autoimmune Hepatitis	Sakaue	East Asian (Japanese)	PC2	0.0145088266136724	0.292771479838292	0.978607776517049	0.999432946584658		No	No
AIHEP_Sakaue_doi1011012020102320213652_1	Autoimmune Hepatitis	Sakaue	East Asian (Japanese)	PC3	0.0551891941018999	0.237995480354675	0.909929161725283	0.967213666162273		No	No
AIHEP_Sakaue_doi1011012020102320213652_1	Autoimmune Hepatitis	Sakaue	East Asian (Japanese)	PC4	-0.0501768887140219	0.0362485427820314	0.792128827028702	0.963470399475472		No	No
AIHEP_Sakaue_doi1011012020102320213652_1	Autoimmune Hepatitis	Sakaue	East Asian (Japanese)	PC5	-0.0357166483004506	0.0410923267864903	0.860141784354998	0.947155283768386		No	No
AIHEP_Sakaue_doi1011012020102320213652_1	Autoimmune Hepatitis	Sakaue	East Asian (Japanese)	PC6	0.0203773823992568	0.00814754445458304	0.821392929164929	0.932143237990963		No	No
AIHEP_Sakaue_doi1011012020102320213652_1	Autoimmune Hepatitis	Sakaue	East Asian (Japanese)	PC7	-0.00381667321932353	0.0105534991567532	0.970363500973786	0.976518026349941		No	No
AIHEP_Sakaue_doi1011012020102320213652_1	Autoimmune Hepatitis	Sakaue	East Asian (Japanese)	PC8	-0.00170665763978606	0.429275416412615	0.997921653423287	0.997921653423287		No	No
AIHEP_Sakaue_doi1011012020102320213652_1	Autoimmune Hepatitis	Sakaue	East Asian (Japanese)	PC9	-0.0551709231905604	0.022172722326578	0.711002013429985	0.916335901515567		No	No
AIHEP_Sakaue_doi1011012020102320213652_1	Autoimmune Hepatitis	Sakaue	East Asian (Japanese)	PC10	-0.0353496900303179	0.0213211479713443	0.808708928956389	0.989576992758975		No	No
AIHEP_Sakaue_doi1011012020102320213652_1	Autoimmune Hepatitis	Sakaue	East Asian (Japanese)	PC11	-0.0132177729206953	0.00459705446865103	0.845433769727139	0.974123896010951		No	No
AIHEP_Sakaue_doi1011012020102320213652_1	Autoimmune Hepatitis	Sakaue	East Asian (Japanese)	PC12	0.000196940494325941	0.0345140900252294	0.999154182259354	0.999154182259354		No	No
AIHEP_Sakaue_doi1011012020102320213652_1	Autoimmune Hepatitis	Sakaue	East Asian (Japanese)	PC13	-0.010883661080722	0.00887657535653137	0.908034000450459	0.932350025484583		No	No
AITD_Saevarsdottir_32581359_1	Autoimmune Thyroid disease	Saevarsdottir	European (Iceland + UK)	PC1	0.0351980133534583	1.75019338964438e-06	5.82752089336921e-156	9.24633315081248e-154	●	Yes	No
AITD_Saevarsdottir_32581359_1	Autoimmune Thyroid disease	Saevarsdottir	European (Iceland + UK)	PC2	-0.0111756877684188	1.70220026303546e-06	1.07309608620726e-17	1.02158747406931e-15	●	Yes	No
AITD_Saevarsdottir_32581359_1	Autoimmune Thyroid disease	Saevarsdottir	European (Iceland + UK)	PC3	-0.0257012581426631	1.66454525635551e-06	2.68712212948597e-88	1.82724304805046e-86	●	Yes	No
AITD_Saevarsdottir_32581359_1	Autoimmune Thyroid disease	Saevarsdottir	European (Iceland + UK)	PC4	-0.000548246970303677	1.60025703903744e-06	0.664729665759133	0.904032345432421		Yes	No
AITD_Saevarsdottir_32581359_1	Autoimmune Thyroid disease	Saevarsdottir	European (Iceland + UK)	PC5	-0.0128795277246458	1.46346623909701e-06	1.80962315617384e-26	2.15345155584687e-24	●	Yes	No
AITD_Saevarsdottir_32581359_1	Autoimmune Thyroid disease	Saevarsdottir	European (Iceland + UK)	PC6	-0.00496118536701658	1.45821901986223e-06	3.98387547431256e-05	0.000512520196154805	●	Yes	No
AITD_Saevarsdottir_32581359_1	Autoimmune Thyroid disease	Saevarsdottir	European (Iceland + UK)	PC7	-0.00146998600881604	1.3599944973868e-06	0.207487189988705	0.52814921088034		Yes	No
AITD_Saevarsdottir_32581359_1	Autoimmune Thyroid disease	Saevarsdottir	European (Iceland + UK)	PC8	-0.0179471459704833	1.67649890431564e-06	1.09182139306485e-43	1.73235661032956e-41	●	Yes	No
AITD_Saevarsdottir_32581359_1	Autoimmune Thyroid disease	Saevarsdottir	European (Iceland + UK)	PC9	-0.00453549808269976	1.59615258319035e-06	0.000330747844674641	0.00302761488586787	●	Yes	No
AITD_Saevarsdottir_32581359_1	Autoimmune Thyroid disease	Saevarsdottir	European (Iceland + UK)	PC10	0.00422266562871527	2.0545348657594e-06	0.00321932218126148	0.0326041991123503	○	Yes	No
AITD_Saevarsdottir_32581359_1	Autoimmune Thyroid disease	Saevarsdottir	European (Iceland + UK)	PC11	0.0104764376864399	1.4554637631967e-06	3.82551381751015e-18	4.55236144283708e-16	●	Yes	No
AITD_Saevarsdottir_32581359_1	Autoimmune Thyroid disease	Saevarsdottir	European (Iceland + UK)	PC12	-0.0162075502203953	1.54394417865638e-06	6.90031683778028e-39	5.47425135797236e-37	●	Yes	No
AITD_Saevarsdottir_32581359_1	Autoimmune Thyroid disease	Saevarsdottir	European (Iceland + UK)	PC13	0.0155667967884763	1.65156286053169e-06	9.0136503873534e-34	1.34078049511882e-32	●	Yes	No
ALCON_Sakaue_doi1011012020102320213652_1	Allergic conjunctivitis	Sakaue	East Asian (Japanese)	PC1	0.0161117209941085	0.00122359580709472	0.64508636585216	0.78026559931696		No	No
ALCON_Sakaue_doi1011012020102320213652_1	Allergic conjunctivitis	Sakaue	East Asian (Japanese)	PC2	0.0287273561807099	0.00237704873562543	0.55571448831555	0.858001916912573		No	No
ALCON_Sakaue_doi1011012020102320213652_1	Allergic conjunctivitis	Sakaue	East Asian (Japanese)	PC3	-0.0110389478447136	0.00193495323626504	0.801850423463358	0.908763813258472		No	No
ALCON_Sakaue_doi1011012020102320213652_1	Allergic conjunctivitis	Sakaue	East Asian (Japanese)	PC4	0.00839735691151195	0.000312467519945549	0.634750673023645	0.89127233144323		No	No
ALCON_Sakaue_doi1011012020102320213652_1	Allergic conjunctivitis	Sakaue	East Asian (Japanese)	PC5	-0.00039551390437984	0.000361175990801681	0.983396064724133	0.993637776873208		No	No
ALCON_Sakaue_doi1011012020102320213652_1	Allergic conjunctivitis	Sakaue	East Asian (Japanese)	PC6	0.0141628442475181	0.000109911927704168	0.176722620012248	0.48691762173255		No	No
ALCON_Sakaue_doi1011012020102320213652_1	Allergic conjunctivitis	Sakaue	East Asian (Japanese)	PC7	-0.00345100835359573	0.000151526642418072	0.779208523157267	0.911310213815378		No	No
ALCON_Sakaue_doi1011012020102320213652_1	Allergic conjunctivitis	Sakaue	East Asian (Japanese)	PC8	0.0338470538885571	0.00346764221706329	0.565438229016413	0.735742708267078		No	No
ALCON_Sakaue_doi1011012020102320213652_1	Allergic conjunctivitis	Sakaue	East Asian (Japanese)	PC9	0.00211354805662734	0.000263001570832454	0.896308061802636	0.985162996696759		No	No
ALCON_Sakaue_doi1011012020102320213652_1	Allergic conjunctivitis	Sakaue	East Asian (Japanese)	PC10	0.000688190750077902	0.000207647471687976	0.961909164165364	0.995058871913097		No	No
ALCON_Sakaue_doi1011012020102320213652_1	Allergic conjunctivitis	Sakaue	East Asian (Japanese)	PC11	-0.00198786228787439	0.000100639638223346	0.842924962828047	0.974123896010951		No	No
ALCON_Sakaue_doi1011012020102320213652_1	Allergic conjunctivitis	Sakaue	East Asian (Japanese)	PC12	0.0145384308888965	0.000368508507807919	0.44884318277104	0.608687621079815		No	No
ALCON_Sakaue_doi1011012020102320213652_1	Allergic conjunctivitis	Sakaue	East Asian (Japanese)	PC13	0.012108031648712	0.000109291644089411	0.246786228613504	0.357052415866346		No	No
ALLERGIC_CONTACT_DERMA_DRUGS_CONTACT_W_SKIN_FinnGen_FinnGenR7_1	Allergic contact dermatitis due to drugs in contact with skin	FinnGen	European (Finnish)	PC1	-0.0079383040919039	9.81601399979279e-05	0.422995361971392	0.60875381018478		No	No
ALLERGIC_CONTACT_DERMA_DRUGS_CONTACT_W_SKIN_FinnGen_FinnGenR7_1	Allergic contact dermatitis due to drugs in contact with skin	FinnGen	European (Finnish)	PC2	0.00687204607026708	9.78657566683535e-05	0.487270014237593	0.816691995693994		No	No
ALLERGIC_CONTACT_DERMA_DRUGS_CONTACT_W_SKIN_FinnGen_FinnGenR7_1	Allergic contact dermatitis due to drugs in contact with skin	FinnGen	European (Finnish)	PC3	0.00257716721726927	9.24750956539524e-05	0.788701499140212	0.898138549260146		No	No
ALLERGIC_CONTACT_DERMA_DRUGS_CONTACT_W_SKIN_FinnGen_FinnGenR7_1	Allergic contact dermatitis due to drugs in contact with skin	FinnGen	European (Finnish)	PC4	-0.00056112391366225	8.97363444490541e-05	0.95276534564989	0.986412647084448		No	No
ALLERGIC_CONTACT_DERMA_DRUGS_CONTACT_W_SKIN_FinnGen_FinnGenR7_1	Allergic contact dermatitis due to drugs in contact with skin	FinnGen	European (Finnish)	PC5	-0.00528349384563911	8.3850567557681e-05	0.563946285990534	0.798923905153257		No	No
ALLERGIC_CONTACT_DERMA_DRUGS_CONTACT_W_SKIN_FinnGen_FinnGenR7_1	Allergic contact dermatitis due to drugs in contact with skin	FinnGen	European (Finnish)	PC6	0.000374124163122928	8.24165927896516e-05	0.967128041656156	0.988691093417139		No	No
ALLERGIC_CONTACT_DERMA_DRUGS_CONTACT_W_SKIN_FinnGen_FinnGenR7_1	Allergic contact dermatitis due to drugs in contact with skin	FinnGen	European (Finnish)	PC7	0.0040172320978337	7.9517433940249e-05	0.652349243505593	0.858962004063387		No	No
ALLERGIC_CONTACT_DERMA_DRUGS_CONTACT_W_SKIN_FinnGen_FinnGenR7_1	Allergic contact dermatitis due to drugs in contact with skin	FinnGen	European (Finnish)	PC8	0.0112773132122184	9.04527045081617e-05	0.235719175607165	0.428144692484817		No	No
ALLERGIC_CONTACT_DERMA_DRUGS_CONTACT_W_SKIN_FinnGen_FinnGenR7_1	Allergic contact dermatitis due to drugs in contact with skin	FinnGen	European (Finnish)	PC9	-0.0185690563052728	8.83646057591758e-05	0.0482250362696353	0.20495640414595		No	No
ALLERGIC_CONTACT_DERMA_DRUGS_CONTACT_W_SKIN_FinnGen_FinnGenR7_1	Allergic contact dermatitis due to drugs in contact with skin	FinnGen	European (Finnish)	PC10	-0.00538151448764286	0.00010935147060988	0.606813998814132	0.897285800463455		No	No
ALLERGIC_CONTACT_DERMA_DRUGS_CONTACT_W_SKIN_FinnGen_FinnGenR7_1	Allergic contact dermatitis due to drugs in contact with skin	FinnGen	European (Finnish)	PC11	0.008545158653579	8.67428951366124e-05	0.35888390078887	0.669093405017026		No	No
ALLERGIC_CONTACT_DERMA_DRUGS_CONTACT_W_SKIN_FinnGen_FinnGenR7_1	Allergic contact dermatitis due to drugs in contact with skin	FinnGen	European (Finnish)	PC12	0.00311675823103848	8.66888962630695e-05	0.737813219743156	0.84415474195013		No	No
ALLERGIC_CONTACT_DERMA_DRUGS_CONTACT_W_SKIN_FinnGen_FinnGenR7_1	Allergic contact dermatitis due to drugs in contact with skin	FinnGen	European (Finnish)	PC13	0.00829169242468253	9.26800000921954e-05	0.389077505254915	0.513021862884597		No	No
ALLERG_ASTHMA_EXMORE_FinnGen_FinnGenR7_1	Allergic asthma (mode) (more controls excluded)	FinnGen	European (Finnish)	PC1	-0.00614544875827416	4.34752453452553e-06	0.00320504091876241	0.0100368386666507	○	Yes	No
ALLERG_ASTHMA_EXMORE_FinnGen_FinnGenR7_1	Allergic asthma (mode) (more controls excluded)	FinnGen	European (Finnish)	PC2	0.000109958222115425	4.33882982136143e-06	0.957900223007275	0.999432946584658		Yes	No
ALLERG_ASTHMA_EXMORE_FinnGen_FinnGenR7_1	Allergic asthma (mode) (more controls excluded)	FinnGen	European (Finnish)	PC3	-0.00300485134991971	4.10843342162272e-06	0.13821623147367	0.250155612857289		Yes	No
ALLERG_ASTHMA_EXMORE_FinnGen_FinnGenR7_1	Allergic asthma (mode) (more controls excluded)	FinnGen	European (Finnish)	PC4	-0.00465347301766	3.96950122305948e-06	0.0195090790751509	0.0998529208577616		Yes	No
ALLERG_ASTHMA_EXMORE_FinnGen_FinnGenR7_1	Allergic asthma (mode) (more controls excluded)	FinnGen	European (Finnish)	PC5	0.00333122160695491	3.71614160238445e-06	0.0839784807287947	0.229734234637392		Yes	No
ALLERG_ASTHMA_EXMORE_FinnGen_FinnGenR7_1	Allergic asthma (mode) (more controls excluded)	FinnGen	European (Finnish)	PC6	0.00560457346579038	3.66044651431141e-06	0.0033964024199342	0.0252607429982606	○	Yes	No
ALLERG_ASTHMA_EXMORE_FinnGen_FinnGenR7_1	Allergic asthma (mode) (more controls excluded)	FinnGen	European (Finnish)	PC7	-0.00144090456689423	3.53380558804619e-06	0.443377033612245	0.753740957140817		Yes	No
ALLERG_ASTHMA_EXMORE_FinnGen_FinnGenR7_1	Allergic asthma (mode) (more controls excluded)	FinnGen	European (Finnish)	PC8	0.00320069590535746	4.01799603644028e-06	0.110319201008352	0.23869063490898		Yes	No
ALLERG_ASTHMA_EXMORE_FinnGen_FinnGenR7_1	Allergic asthma (mode) (more controls excluded)	FinnGen	European (Finnish)	PC9	-0.00864318408779123	3.91232602266684e-06	1.24390850654309e-05	0.000175848681708314	●	Yes	No
ALLERG_ASTHMA_EXMORE_FinnGen_FinnGenR7_1	Allergic asthma (mode) (more controls excluded)	FinnGen	European (Finnish)	PC10	-0.00913821745700851	4.85070970943819e-06	3.33716130494898e-05	0.000567317421841327	●	Yes	No
ALLERG_ASTHMA_EXMORE_FinnGen_FinnGenR7_1	Allergic asthma (mode) (more controls excluded)	FinnGen	European (Finnish)	PC11	-0.00567778387192879	3.84524942873877e-06	0.0037861108672537	0.0391780168002774	○	Yes	No
ALLERG_ASTHMA_EXMORE_FinnGen_FinnGenR7_1	Allergic asthma (mode) (more controls excluded)	FinnGen	European (Finnish)	PC12	0.0106869886930839	3.84254598192763e-06	4.9841755979623e-08	4.3135774266001e-07	●	Yes	No
ALLERG_ASTHMA_EXMORE_FinnGen_FinnGenR7_1	Allergic asthma (mode) (more controls excluded)	FinnGen	European (Finnish)	PC13	0.0317902328824096	4.10260617298204e-06	1.6341218428064e-55	3.53564544170839e-54	●	Yes	No
ALLERG_ASTHMA_FinnGen_FinnGenR7_1	Allergic asthma	FinnGen	European (Finnish)	PC1	-0.00617851804278352	4.34139493162676e-06	0.00302380949979739	0.0095320087543282	●	Yes	No
ALLERG_ASTHMA_FinnGen_FinnGenR7_1	Allergic asthma	FinnGen	European (Finnish)	PC2	3.03041371983478e-05	4.33271747317956e-06	0.988384271349048	0.999432946584658		Yes	No
ALLERG_ASTHMA_FinnGen_FinnGenR7_1	Allergic asthma	FinnGen	European (Finnish)	PC3	-0.00292095330304996	4.10289075638321e-06	0.149288907310339	0.263190814369338		Yes	No
ALLERG_ASTHMA_FinnGen_FinnGenR7_1	Allergic asthma	FinnGen	European (Finnish)	PC4	-0.00460625748948854	3.96352663716214e-06	0.0206841037354519	0.103638246085001		Yes	No
ALLERG_ASTHMA_FinnGen_FinnGenR7_1	Allergic asthma	FinnGen	European (Finnish)	PC5	0.00319241296909404	3.71092228423511e-06	0.0974765692764856	0.256347220859708		Yes	No
ALLERG_ASTHMA_FinnGen_FinnGenR7_1	Allergic asthma	FinnGen	European (Finnish)	PC6	0.00575449283675992	3.65574470000126e-06	0.00261530212217194	0.0222300680384615	○	Yes	No
ALLERG_ASTHMA_FinnGen_FinnGenR7_1	Allergic asthma	FinnGen	European (Finnish)	PC7	-0.00148357552379701	3.52888781117138e-06	0.429672616995352	0.738354388771796		Yes	No
ALLERG_ASTHMA_FinnGen_FinnGenR7_1	Allergic asthma	FinnGen	European (Finnish)	PC8	0.00320317010164446	4.01196984577587e-06	0.109777486469048	0.238603121275191		Yes	No
ALLERG_ASTHMA_FinnGen_FinnGenR7_1	Allergic asthma	FinnGen	European (Finnish)	PC9	-0.0086326327898478	3.90657615285798e-06	1.25606201220224e-05	0.000175848681708314	●	Yes	No
ALLERG_ASTHMA_FinnGen_FinnGenR7_1	Allergic asthma	FinnGen	European (Finnish)	PC10	-0.00915585178975738	4.84425924881418e-06	3.18357928417259e-05	0.000561253236765242	●	Yes	No
ALLERG_ASTHMA_FinnGen_FinnGenR7_1	Allergic asthma	FinnGen	European (Finnish)	PC11	-0.005707113006711	3.84006992573612e-06	0.00358694723886161	0.0379419307932917	○	Yes	No
ALLERG_ASTHMA_FinnGen_FinnGenR7_1	Allergic asthma	FinnGen	European (Finnish)	PC12	0.0105922661027199	3.83719833073642e-06	6.39761713049095e-08	5.34257149844507e-07	●	Yes	No
ALLERG_ASTHMA_FinnGen_FinnGenR7_1	Allergic asthma	FinnGen	European (Finnish)	PC13	0.031853445954382	4.09674381756328e-06	8.3624085498077e-56	1.89547927128975e-54	●	Yes	No
ALLERG_RHINITIS_FinnGen_FinnGenR7_1	Allergic rhinitis	FinnGen	European (Finnish)	PC1	-0.00751013954999327	5.41493128795584e-06	0.00124924794061537	0.00418761985727406	●	Yes	No
ALLERG_RHINITIS_FinnGen_FinnGenR7_1	Allergic rhinitis	FinnGen	European (Finnish)	PC2	-0.000525630320504477	5.41928023920513e-06	0.82136277331172	0.971678439446105		Yes	No
ALLERG_RHINITIS_FinnGen_FinnGenR7_1	Allergic rhinitis	FinnGen	European (Finnish)	PC3	-0.0053832694472818	5.12693271860516e-06	0.0174312752593997	0.0429911244739599	○	Yes	No
ALLERG_RHINITIS_FinnGen_FinnGenR7_1	Allergic rhinitis	FinnGen	European (Finnish)	PC4	-0.000624809636390296	4.95298110848113e-06	0.778904824466575	0.963470399475472		Yes	No
ALLERG_RHINITIS_FinnGen_FinnGenR7_1	Allergic rhinitis	FinnGen	European (Finnish)	PC5	-2.64725834964261e-05	4.64400679618058e-06	0.990198804718276	0.993637776873208		Yes	No
ALLERG_RHINITIS_FinnGen_FinnGenR7_1	Allergic rhinitis	FinnGen	European (Finnish)	PC6	0.00856060667956654	4.56417565653745e-06	6.14851958580551e-05	0.000731673830710856	●	Yes	No
ALLERG_RHINITIS_FinnGen_FinnGenR7_1	Allergic rhinitis	FinnGen	European (Finnish)	PC7	-0.00256438063860487	4.40695402392377e-06	0.221875737901945	0.550066933548572		Yes	No
ALLERG_RHINITIS_FinnGen_FinnGenR7_1	Allergic rhinitis	FinnGen	European (Finnish)	PC8	0.00272121341186803	5.01480121043311e-06	0.224302644168183	0.415439916825117		Yes	No
ALLERG_RHINITIS_FinnGen_FinnGenR7_1	Allergic rhinitis	FinnGen	European (Finnish)	PC9	-0.00780189575017486	4.87439047217094e-06	0.000409655907520217	0.00367917381093629	●	Yes	No
ALLERG_RHINITIS_FinnGen_FinnGenR7_1	Allergic rhinitis	FinnGen	European (Finnish)	PC10	-0.00508010935815781	6.04863265606455e-06	0.0388670593433627	0.210040467652042		Yes	No
ALLERG_RHINITIS_FinnGen_FinnGenR7_1	Allergic rhinitis	FinnGen	European (Finnish)	PC11	-0.000787905865222639	4.79819878217515e-06	0.719074727057336	0.907903368910589		Yes	No
ALLERG_RHINITIS_FinnGen_FinnGenR7_1	Allergic rhinitis	FinnGen	European (Finnish)	PC12	0.00812650551159941	4.79044377341169e-06	0.000204879110739888	0.000985075320325118	●	Yes	No
ALLERG_RHINITIS_FinnGen_FinnGenR7_1	Allergic rhinitis	FinnGen	European (Finnish)	PC13	0.0258072330559212	5.1156431031725e-06	3.72090368583592e-30	5.20926516017029e-29	●	Yes	No
ALR_Ishigaki_doi101101795948_1	Allergic rhinitis	Ishigaki	East Asian (Japanese)	PC1	0.0115008328029988	7.68172568819911e-05	0.189452805493856	0.325557894314716		No	No
ALR_Ishigaki_doi101101795948_1	Allergic rhinitis	Ishigaki	East Asian (Japanese)	PC2	-0.00480420754548186	4.39569365045721e-05	0.468687504304678	0.805982134631927		No	No
ALR_Ishigaki_doi101101795948_1	Allergic rhinitis	Ishigaki	East Asian (Japanese)	PC3	0.00327796425873889	2.15135279369687e-05	0.479739471991866	0.639652629322488		No	No
ALR_Ishigaki_doi101101795948_1	Allergic rhinitis	Ishigaki	East Asian (Japanese)	PC4	0.00255844873226453	1.80277102270717e-05	0.54679577194726	0.84504801119122		No	No
ALR_Ishigaki_doi101101795948_1	Allergic rhinitis	Ishigaki	East Asian (Japanese)	PC5	0.00486850757471748	1.97800551866988e-05	0.273662468594919	0.504551849631079		No	No
ALR_Ishigaki_doi101101795948_1	Allergic rhinitis	Ishigaki	East Asian (Japanese)	PC6	-0.00246674524710418	4.5394104565532e-05	0.714274830009495	0.880815593483211		No	No
ALR_Ishigaki_doi101101795948_1	Allergic rhinitis	Ishigaki	East Asian (Japanese)	PC7	0.00789556030185082	7.4168033996445e-05	0.359247489602405	0.681282104207311		No	No
ALR_Ishigaki_doi101101795948_1	Allergic rhinitis	Ishigaki	East Asian (Japanese)	PC8	-0.0106608083082677	4.22287076978321e-05	0.100893397821823	0.221314550060773		No	No
ALR_Ishigaki_doi101101795948_1	Allergic rhinitis	Ishigaki	East Asian (Japanese)	PC9	0.00564025883939919	9.36329590428821e-05	0.559969109495375	0.838600558370023		No	No
ALR_Ishigaki_doi101101795948_1	Allergic rhinitis	Ishigaki	East Asian (Japanese)	PC10	-0.00510401295400142	3.80080274355141e-05	0.407731216251933	0.781386548444007		No	No
ALR_Ishigaki_doi101101795948_1	Allergic rhinitis	Ishigaki	East Asian (Japanese)	PC11	0.00514556925496694	7.06224015121219e-05	0.540341222500476	0.781770279362391		No	No
ALR_Ishigaki_doi101101795948_1	Allergic rhinitis	Ishigaki	East Asian (Japanese)	PC12	-0.0109958782959131	9.99031865524762e-05	0.271279626991895	0.443732071631157		No	No
ALR_Ishigaki_doi101101795948_1	Allergic rhinitis	Ishigaki	East Asian (Japanese)	PC13	-0.00316339200181039	2.76203609343928e-05	0.547227793184167	0.659444125457376		No	No
ALR_Kubo_BBJ_1	Allergic rhinitis	Kubo	East Asian (Japanese)	PC1	0.0115008327310623	7.68172568763348e-05	0.189452808246169	0.325557894314716		No	No
ALR_Kubo_BBJ_1	Allergic rhinitis	Kubo	East Asian (Japanese)	PC2	-0.00480420741024281	4.39569362905069e-05	0.468687515739267	0.805982134631927		No	No
ALR_Kubo_BBJ_1	Allergic rhinitis	Kubo	East Asian (Japanese)	PC3	0.0032779643138124	2.15135279849668e-05	0.479739465101629	0.639652629322488		No	No
ALR_Kubo_BBJ_1	Allergic rhinitis	Kubo	East Asian (Japanese)	PC4	0.00255844875510303	1.80277099987086e-05	0.546795765828438	0.84504801119122		No	No
ALR_Kubo_BBJ_1	Allergic rhinitis	Kubo	East Asian (Japanese)	PC5	0.00486850761610264	1.9780055178739e-05	0.27366246442023	0.504551849631079		No	No
ALR_Kubo_BBJ_1	Allergic rhinitis	Kubo	East Asian (Japanese)	PC6	-0.00246674530248908	4.53941044535273e-05	0.714274823538743	0.880815593483211		No	No
ALR_Kubo_BBJ_1	Allergic rhinitis	Kubo	East Asian (Japanese)	PC7	0.00789556019708936	7.41680340421927e-05	0.359247496126124	0.681282104207311		No	No
ALR_Kubo_BBJ_1	Allergic rhinitis	Kubo	East Asian (Japanese)	PC8	-0.0106608084094323	4.222870768914e-05	0.100893394552731	0.221314550060773		No	No
ALR_Kubo_BBJ_1	Allergic rhinitis	Kubo	East Asian (Japanese)	PC9	0.00564025888560337	9.36329591884263e-05	0.559969106585745	0.838600558370023		No	No
ALR_Kubo_BBJ_1	Allergic rhinitis	Kubo	East Asian (Japanese)	PC10	-0.00510401298423357	3.80080274692837e-05	0.407731213682846	0.781386548444007		No	No
ALR_Kubo_BBJ_1	Allergic rhinitis	Kubo	East Asian (Japanese)	PC11	0.00514556932136519	7.06224015202395e-05	0.540341217297203	0.781770279362391		No	No
ALR_Kubo_BBJ_1	Allergic rhinitis	Kubo	East Asian (Japanese)	PC12	-0.0109958783954831	9.99031866510517e-05	0.271279622888508	0.443732071631157		No	No
ALR_Kubo_BBJ_1	Allergic rhinitis	Kubo	East Asian (Japanese)	PC13	-0.00316339202419673	2.76203609751941e-05	0.547227790644586	0.659444125457376		No	No
ALR_Sakaue_doi1011012020102320213652_1	Allergic rhinitis	Sakaue	East Asian (Japanese)	PC1	0.0118245046075761	0.00055127559332578	0.614532018813174	0.759785041441742		No	No
ALR_Sakaue_doi1011012020102320213652_1	Allergic rhinitis	Sakaue	East Asian (Japanese)	PC2	-0.00117514534632648	0.00105742299621016	0.971172117065318	0.999432946584658		No	No
ALR_Sakaue_doi1011012020102320213652_1	Allergic rhinitis	Sakaue	East Asian (Japanese)	PC3	-0.00569651476196598	0.000861579293253603	0.84611995367732	0.938818410140802		No	No
ALR_Sakaue_doi1011012020102320213652_1	Allergic rhinitis	Sakaue	East Asian (Japanese)	PC4	-0.00142698907309632	0.000141766109979493	0.904602760546547	0.986412647084448		No	No
ALR_Sakaue_doi1011012020102320213652_1	Allergic rhinitis	Sakaue	East Asian (Japanese)	PC5	-0.00261061142613112	0.000164520137455447	0.838719235795014	0.945348290285404		No	No
ALR_Sakaue_doi1011012020102320213652_1	Allergic rhinitis	Sakaue	East Asian (Japanese)	PC6	-0.00165241180973086	5.53987436175732e-05	0.824307771820317	0.932143237990963		No	No
ALR_Sakaue_doi1011012020102320213652_1	Allergic rhinitis	Sakaue	East Asian (Japanese)	PC7	0.00580763930413045	7.69963188667109e-05	0.508062395076799	0.800787086279988		No	No
ALR_Sakaue_doi1011012020102320213652_1	Allergic rhinitis	Sakaue	East Asian (Japanese)	PC8	0.0136032518373492	0.00154010199095958	0.728868195530057	0.863037962866436		No	No
ALR_Sakaue_doi1011012020102320213652_1	Allergic rhinitis	Sakaue	East Asian (Japanese)	PC9	0.00336795445791632	0.000128945454923864	0.766776059489491	0.943114739837203		No	No
ALR_Sakaue_doi1011012020102320213652_1	Allergic rhinitis	Sakaue	East Asian (Japanese)	PC10	0.00620748758896624	9.74314352299595e-05	0.529429017404468	0.887352860156785		No	No
ALR_Sakaue_doi1011012020102320213652_1	Allergic rhinitis	Sakaue	East Asian (Japanese)	PC11	-0.000514224190681059	5.3743992053693e-05	0.944079429836367	0.99185333193263		No	No
ALR_Sakaue_doi1011012020102320213652_1	Allergic rhinitis	Sakaue	East Asian (Japanese)	PC12	0.00281749889506192	0.000176985732779858	0.832274988991426	0.908630492568621		No	No
ALR_Sakaue_doi1011012020102320213652_1	Allergic rhinitis	Sakaue	East Asian (Japanese)	PC13	0.00775471538309307	5.4713274517569e-05	0.294462695299928	0.411038835667935		No	No
ANS_Li_30946743_1	Ankylosing Spondylitis	Li	Asian (Turkish + Iranian)	PC1	-0.0081279132841481	0.000103447893473849	0.424214181279945	0.60875381018478		No	No
ANS_Li_30946743_1	Ankylosing Spondylitis	Li	Asian (Turkish + Iranian)	PC2	0.00738247228918527	7.28043698117734e-05	0.386921819510803	0.733764087996583		No	No
ANS_Li_30946743_1	Ankylosing Spondylitis	Li	Asian (Turkish + Iranian)	PC3	-0.0195832357083648	6.99727918938728e-05	0.0192270483938316	0.0466942603850196	○	No	No
ANS_Li_30946743_1	Ankylosing Spondylitis	Li	Asian (Turkish + Iranian)	PC4	0.00800842942372991	8.57895076549476e-05	0.387241939643895	0.708989399623894		No	No
ANS_Li_30946743_1	Ankylosing Spondylitis	Li	Asian (Turkish + Iranian)	PC5	-0.0125019620006782	5.8488056531689e-05	0.102106808068814	0.262718057517597		No	No
ANS_Li_30946743_1	Ankylosing Spondylitis	Li	Asian (Turkish + Iranian)	PC6	-0.000807026982055755	5.60126069644356e-05	0.914129450620272	0.963938660972912		No	No
ANS_Li_30946743_1	Ankylosing Spondylitis	Li	Asian (Turkish + Iranian)	PC7	-0.000779410014806795	6.1063679126245e-05	0.920549807291813	0.960589886422687		No	No
ANS_Li_30946743_1	Ankylosing Spondylitis	Li	Asian (Turkish + Iranian)	PC8	-0.00616747235684024	6.58632442313797e-05	0.447283810780127	0.647134024107418		No	No
ANS_Li_30946743_1	Ankylosing Spondylitis	Li	Asian (Turkish + Iranian)	PC9	-0.00119230156504212	7.41367248574913e-05	0.889865519718876	0.98392079259102		No	No
ANS_Li_30946743_1	Ankylosing Spondylitis	Li	Asian (Turkish + Iranian)	PC10	0.00145085885989906	7.40635057323258e-05	0.866121826976708	0.995058871913097		No	No
ANS_Li_30946743_1	Ankylosing Spondylitis	Li	Asian (Turkish + Iranian)	PC11	0.00838374843154901	5.72961808595963e-05	0.268042918771426	0.590687172848142		No	No
ANS_Li_30946743_1	Ankylosing Spondylitis	Li	Asian (Turkish + Iranian)	PC12	-0.0181962465195172	6.01761705721635e-05	0.0189921926991039	0.0525597890975201		No	No
ANS_Li_30946743_1	Ankylosing Spondylitis	Li	Asian (Turkish + Iranian)	PC13	0.012126990686192	6.52570491577641e-05	0.133303149563817	0.214365875649922		No	No
ANS_Li_30946743_2	Ankylosing Spondylitis	Li	Asian (Iranian)	PC1	0.00348962795423327	0.000372275728378455	0.8564760804767	0.903952581611772		No	No
ANS_Li_30946743_2	Ankylosing Spondylitis	Li	Asian (Iranian)	PC2	-0.0187558518119851	0.000187132916981711	0.17035109805884	0.472152026560348		No	No
ANS_Li_30946743_2	Ankylosing Spondylitis	Li	Asian (Iranian)	PC3	-0.0296921490811445	0.000197908463846531	0.0348052382991397	0.0796504491845697		No	No
ANS_Li_30946743_2	Ankylosing Spondylitis	Li	Asian (Iranian)	PC4	0.000569324243217729	0.000298314377681748	0.973704344236013	0.99459928724537		No	No
ANS_Li_30946743_2	Ankylosing Spondylitis	Li	Asian (Iranian)	PC5	-0.0023573129611825	0.000155936089072724	0.850269355296254	0.9456266661706		No	No
ANS_Li_30946743_2	Ankylosing Spondylitis	Li	Asian (Iranian)	PC6	0.0209927102837761	0.000150787348569037	0.0873460204785962	0.319820813444706		No	No
ANS_Li_30946743_2	Ankylosing Spondylitis	Li	Asian (Iranian)	PC7	-0.0070451505384262	0.000176563265904849	0.595972951718528	0.83442950106728		No	No
ANS_Li_30946743_2	Ankylosing Spondylitis	Li	Asian (Iranian)	PC8	-0.0364332909462423	0.000183201122419916	0.00710787121732031	0.0291667818917627	○	No	No
ANS_Li_30946743_2	Ankylosing Spondylitis	Li	Asian (Iranian)	PC9	-0.0238934109826679	0.000237210668158741	0.120816756922547	0.388572812804948		No	No
ANS_Li_30946743_2	Ankylosing Spondylitis	Li	Asian (Iranian)	PC10	0.0459476178871498	0.000196297342831403	0.00103996344876158	0.0137506278225142	○	No	No
ANS_Li_30946743_2	Ankylosing Spondylitis	Li	Asian (Iranian)	PC11	0.00745338269760692	0.00014969973513302	0.542407674938392	0.782381979608105		No	No
ANS_Li_30946743_2	Ankylosing Spondylitis	Li	Asian (Iranian)	PC12	-0.014574115832227	0.00016786696223504	0.260647126556244	0.438136195919747		No	No
ANS_Li_30946743_2	Ankylosing Spondylitis	Li	Asian (Iranian)	PC13	0.00616962283892459	0.000180516206129385	0.646091585051299	0.733984712373314		No	No
ANS_Li_30946743_3	Ankylosing Spondylitis	Li	Asian (Turkish)	PC1	-0.0123080619506028	0.000140393852100191	0.298915911764146	0.475328204370726		No	No
ANS_Li_30946743_3	Ankylosing Spondylitis	Li	Asian (Turkish)	PC2	0.0124140704688451	0.000101122021515079	0.217016392031126	0.546559802152466		No	No
ANS_Li_30946743_3	Ankylosing Spondylitis	Li	Asian (Turkish)	PC3	-0.0148293980590959	9.83677918301021e-05	0.134864253644298	0.245020552422465		No	No
ANS_Li_30946743_3	Ankylosing Spondylitis	Li	Asian (Turkish)	PC4	0.00376379865605841	0.000122057522545184	0.733345991475448	0.943439707952198		No	No
ANS_Li_30946743_3	Ankylosing Spondylitis	Li	Asian (Turkish)	PC5	-0.0195130528395444	8.68464027989362e-05	0.0362717390409404	0.119071364024053		No	No
ANS_Li_30946743_3	Ankylosing Spondylitis	Li	Asian (Turkish)	PC6	-0.0117230033535567	8.4756526610534e-05	0.2028891695918	0.516445158960945		No	No
ANS_Li_30946743_3	Ankylosing Spondylitis	Li	Asian (Turkish)	PC7	0.000754582204953468	8.77729345297011e-05	0.935805627136982	0.964422530804455		No	No
ANS_Li_30946743_3	Ankylosing Spondylitis	Li	Asian (Turkish)	PC8	0.00885827530561862	9.24806422233992e-05	0.356979427816772	0.562656316691336		No	No
ANS_Li_30946743_3	Ankylosing Spondylitis	Li	Asian (Turkish)	PC9	0.00769086317048606	0.000106514181378887	0.4561523561684	0.781037847252368		No	No
ANS_Li_30946743_3	Ankylosing Spondylitis	Li	Asian (Turkish)	PC10	-0.0166431280644986	0.000112022144526177	0.115841049989119	0.403044035927776		No	No
ANS_Li_30946743_3	Ankylosing Spondylitis	Li	Asian (Turkish)	PC11	0.0113640010983906	8.63966935419092e-05	0.221482606117868	0.527128602560526		No	No
ANS_Li_30946743_3	Ankylosing Spondylitis	Li	Asian (Turkish)	PC12	-0.0254053336153971	8.9230247456881e-05	0.00715627253707342	0.0243313266260496	○	No	No
ANS_Li_30946743_3	Ankylosing Spondylitis	Li	Asian (Turkish)	PC13	0.0141502265295685	9.68951200812932e-05	0.150571662325376	0.235763523904207		No	No
APAP_Sakaue_33589587_1	Autoimmune pulmonary alveolar proteinosis	Sakaue	East Asian (Japanese)	PC1	-0.0415952321108532	0.000731999055902894	0.124194160587372	0.239337734573235		No	No
APAP_Sakaue_33589587_1	Autoimmune pulmonary alveolar proteinosis	Sakaue	East Asian (Japanese)	PC2	0.0454537112241674	0.000503069521506752	0.0427093992093384	0.173757897637992		No	No
APAP_Sakaue_33589587_1	Autoimmune pulmonary alveolar proteinosis	Sakaue	East Asian (Japanese)	PC3	1.85534366449427	18.4983050089719	0.666193251309366	0.809891755709522		No	No
APAP_Sakaue_33589587_1	Autoimmune pulmonary alveolar proteinosis	Sakaue	East Asian (Japanese)	PC4	-1.11492376576792	6.7502737800539	0.667831783061918	0.905389013418448		No	No
APAP_Sakaue_33589587_1	Autoimmune pulmonary alveolar proteinosis	Sakaue	East Asian (Japanese)	PC5	0.819838160675111	3.93078223947017	0.679231169928219	0.858815152824929		No	No
APAP_Sakaue_33589587_1	Autoimmune pulmonary alveolar proteinosis	Sakaue	East Asian (Japanese)	PC6	-0.720358831729581	3.22409981441373	0.688283951415782	0.864441057714808		No	No
APAP_Sakaue_33589587_1	Autoimmune pulmonary alveolar proteinosis	Sakaue	East Asian (Japanese)	PC7	-0.0406310068699229	0.000536599750938766	0.0794285956000149	0.334911978372296		No	No
APAP_Sakaue_33589587_1	Autoimmune pulmonary alveolar proteinosis	Sakaue	East Asian (Japanese)	PC8	-0.0492032729616146	0.000651446402695946	0.0538840556220853	0.139395709109308		No	No
APAP_Sakaue_33589587_1	Autoimmune pulmonary alveolar proteinosis	Sakaue	East Asian (Japanese)	PC9	-0.766396530915832	2.99561150755301	0.657908063168058	0.908913465727018		No	No
APAP_Sakaue_33589587_1	Autoimmune pulmonary alveolar proteinosis	Sakaue	East Asian (Japanese)	PC10	-0.340741190591247	0.844236213223648	0.710752842255928	0.9391836536713		No	No
APAP_Sakaue_33589587_1	Autoimmune pulmonary alveolar proteinosis	Sakaue	East Asian (Japanese)	PC11	-0.0283790540500516	0.000848841680804087	0.330028021036513	0.644903540783066		No	No
APAP_Sakaue_33589587_1	Autoimmune pulmonary alveolar proteinosis	Sakaue	East Asian (Japanese)	PC12	0.893767951104289	5.08953859048794	0.691976938683671	0.819355778142854		No	No
APAP_Sakaue_33589587_1	Autoimmune pulmonary alveolar proteinosis	Sakaue	East Asian (Japanese)	PC13	1.72316729705522	16.8485082013721	0.674628540399002	0.750920249799692		No	No
ARTRHO_POSTDYSENTERIC_FinnGen_FinnGenR7_1	Postydysenteric arthropathy	FinnGen	European (Finnish)	PC1	-0.00374030850609592	0.00021889898675459	0.800418953199	0.875860739592469		No	No
ARTRHO_POSTDYSENTERIC_FinnGen_FinnGenR7_1	Postydysenteric arthropathy	FinnGen	European (Finnish)	PC2	0.00798799833982614	0.000219187194066526	0.589508537089057	0.860754796485862		No	No
ARTRHO_POSTDYSENTERIC_FinnGen_FinnGenR7_1	Postydysenteric arthropathy	FinnGen	European (Finnish)	PC3	0.0150603482776152	0.000207559086018632	0.29585854889871	0.442857450552786		No	No
ARTRHO_POSTDYSENTERIC_FinnGen_FinnGenR7_1	Postydysenteric arthropathy	FinnGen	European (Finnish)	PC4	0.019019319689308	0.000199894210174917	0.178552644114244	0.469188777195502		No	No
ARTRHO_POSTDYSENTERIC_FinnGen_FinnGenR7_1	Postydysenteric arthropathy	FinnGen	European (Finnish)	PC5	-0.00612291522071735	0.000187369623050909	0.654651212568272	0.851404309241796		No	No
ARTRHO_POSTDYSENTERIC_FinnGen_FinnGenR7_1	Postydysenteric arthropathy	FinnGen	European (Finnish)	PC6	0.0282303093445451	0.000184575026387347	0.0377165763342394	0.17953090335098		No	No
ARTRHO_POSTDYSENTERIC_FinnGen_FinnGenR7_1	Postydysenteric arthropathy	FinnGen	European (Finnish)	PC7	0.0156889016006082	0.000178113694883362	0.23977174060793	0.560531599726469		No	No
ARTRHO_POSTDYSENTERIC_FinnGen_FinnGenR7_1	Postydysenteric arthropathy	FinnGen	European (Finnish)	PC8	0.00555436871072665	0.000201828261969621	0.695819223798631	0.842256625695785		No	No
ARTRHO_POSTDYSENTERIC_FinnGen_FinnGenR7_1	Postydysenteric arthropathy	FinnGen	European (Finnish)	PC9	0.0127234830328039	0.000196800119362763	0.364422204489918	0.699660012449123		No	No
ARTRHO_POSTDYSENTERIC_FinnGen_FinnGenR7_1	Postydysenteric arthropathy	FinnGen	European (Finnish)	PC10	0.0212461259381256	0.000243814620666104	0.17362090225014	0.50392408214065		No	No
ARTRHO_POSTDYSENTERIC_FinnGen_FinnGenR7_1	Postydysenteric arthropathy	FinnGen	European (Finnish)	PC11	0.00172690356097035	0.000194356895252986	0.901417761376582	0.984364422500642		No	No
ARTRHO_POSTDYSENTERIC_FinnGen_FinnGenR7_1	Postydysenteric arthropathy	FinnGen	European (Finnish)	PC12	-0.0236066057559162	0.000193011543377348	0.0892834180636626	0.190578058288356		No	No
ARTRHO_POSTDYSENTERIC_FinnGen_FinnGenR7_1	Postydysenteric arthropathy	FinnGen	European (Finnish)	PC13	0.0101156790779671	0.000205535723474723	0.480444188154947	0.601819562004618		No	No
ASTAO_Ferreira_30929738_1	Adult-onset Asthma	Ferreira	European	PC1	-0.00452129785373508	1.60206381866308e-06	0.000354134536101752	0.00126742886604838	●	Yes	Yes
ASTAO_Ferreira_30929738_1	Adult-onset Asthma	Ferreira	European	PC2	-0.0013635850745751	1.48732450431303e-06	0.263525688396916	0.603068402292942		Yes	Yes
ASTAO_Ferreira_30929738_1	Adult-onset Asthma	Ferreira	European	PC3	-0.00240605372998287	1.40823806857894e-06	0.0426082432462876	0.0939390962268141		Yes	Yes
ASTAO_Ferreira_30929738_1	Adult-onset Asthma	Ferreira	European	PC4	-0.00417900804979737	1.46117644632147e-06	0.000545861974156193	0.0060425651092639	●	Yes	Yes
ASTAO_Ferreira_30929738_1	Adult-onset Asthma	Ferreira	European	PC5	0.00314263196680889	1.27488698019998e-06	0.00538115121736533	0.0243945521853895	○	Yes	Yes
ASTAO_Ferreira_30929738_1	Adult-onset Asthma	Ferreira	European	PC6	0.00280523628591743	1.25850513676406e-06	0.0123987710301807	0.0726052741202938		Yes	Yes
ASTAO_Ferreira_30929738_1	Adult-onset Asthma	Ferreira	European	PC7	-0.00276585519011368	1.20077282777125e-06	0.0116009396364686	0.104189571074699		Yes	Yes
ASTAO_Ferreira_30929738_1	Adult-onset Asthma	Ferreira	European	PC8	0.00297735385513918	1.38535375294364e-06	0.0114195930427569	0.0428009943964747	○	Yes	Yes
ASTAO_Ferreira_30929738_1	Adult-onset Asthma	Ferreira	European	PC9	-0.00727847807201694	1.38992719157808e-06	6.67158868455617e-10	1.5122267684994e-08	●	Yes	Yes
ASTAO_Ferreira_30929738_1	Adult-onset Asthma	Ferreira	European	PC10	-0.00287192163402384	1.70488957200325e-06	0.0278422122812377	0.167925202173913		Yes	Yes
ASTAO_Ferreira_30929738_1	Adult-onset Asthma	Ferreira	European	PC11	-0.0056587758002431	1.2842456130511e-06	5.93181418499348e-07	1.88236236803793e-05	●	Yes	Yes
ASTAO_Ferreira_30929738_1	Adult-onset Asthma	Ferreira	European	PC12	0.00751732709253105	1.27144679138772e-06	2.61525018309247e-11	3.36448401932977e-10	●	Yes	Yes
ASTAO_Ferreira_30929738_1	Adult-onset Asthma	Ferreira	European	PC13	0.0289753320820102	1.41468774037142e-06	4.41455277160701e-131	4.20265423856987e-129	●	Yes	Yes
ASTB_Kubo_BBJ_1	Bronchial Asthma	Kubo	East Asian (Japanese)	PC1	-0.00544703793569002	5.42578702533471e-05	0.459612896724022	0.630477633546497		Yes	No
ASTB_Kubo_BBJ_1	Bronchial Asthma	Kubo	East Asian (Japanese)	PC2	-0.000623685836471675	3.04966781373458e-05	0.910079808185229	0.999432946584658		Yes	No
ASTB_Kubo_BBJ_1	Bronchial Asthma	Kubo	East Asian (Japanese)	PC3	-0.00589981406898441	1.39206211159382e-05	0.113813830310981	0.216065723866997		Yes	No
ASTB_Kubo_BBJ_1	Bronchial Asthma	Kubo	East Asian (Japanese)	PC4	-0.00902266911446271	1.19875126542764e-05	0.0091612752422344	0.0581435602040477		Yes	No
ASTB_Kubo_BBJ_1	Bronchial Asthma	Kubo	East Asian (Japanese)	PC5	0.00690910936751887	1.27921394508106e-05	0.0533906151719984	0.163960856915298		Yes	No
ASTB_Kubo_BBJ_1	Bronchial Asthma	Kubo	East Asian (Japanese)	PC6	-0.00525740322360876	3.19435390520367e-05	0.352263731334604	0.674057757290811		Yes	No
ASTB_Kubo_BBJ_1	Bronchial Asthma	Kubo	East Asian (Japanese)	PC7	-0.00788608848056387	5.25029352309353e-05	0.276439218571348	0.597719598072079		Yes	No
ASTB_Kubo_BBJ_1	Bronchial Asthma	Kubo	East Asian (Japanese)	PC8	0.00557594790843455	2.99104210143357e-05	0.307943136163006	0.51135692057715		Yes	No
ASTB_Kubo_BBJ_1	Bronchial Asthma	Kubo	East Asian (Japanese)	PC9	0.00206284752380529	6.50925262992429e-05	0.79819575430533	0.947874402970872		Yes	No
ASTB_Kubo_BBJ_1	Bronchial Asthma	Kubo	East Asian (Japanese)	PC10	0.000503439039019214	2.6103261424628e-05	0.921505862985339	0.995058871913097		Yes	No
ASTB_Kubo_BBJ_1	Bronchial Asthma	Kubo	East Asian (Japanese)	PC11	0.000174109191372306	4.87236853700867e-05	0.98010029385883	0.992612212503836		Yes	No
ASTB_Kubo_BBJ_1	Bronchial Asthma	Kubo	East Asian (Japanese)	PC12	0.0090908063300243	7.07820271859389e-05	0.279901719275681	0.447091336829611		Yes	No
ASTB_Kubo_BBJ_1	Bronchial Asthma	Kubo	East Asian (Japanese)	PC13	0.0108734941905713	1.88505550925583e-05	0.012265255579327	0.0271367726038995	○	Yes	No
ASTCO_Ferreira_30929738_1	Childhood-onset Asthma	Ferreira	European	PC1	-0.0134140638708576	3.09402469992543e-06	2.4209442901448e-14	1.77287612632142e-13	●	Yes	Yes
ASTCO_Ferreira_30929738_1	Childhood-onset Asthma	Ferreira	European	PC2	0.00447402219833861	2.87202274410953e-06	0.0082905625310399	0.0428946496171195	○	Yes	Yes
ASTCO_Ferreira_30929738_1	Childhood-onset Asthma	Ferreira	European	PC3	-0.000144210686032292	2.71950250715472e-06	0.930314964099098	0.975295325144701		Yes	Yes
ASTCO_Ferreira_30929738_1	Childhood-onset Asthma	Ferreira	European	PC4	-0.00641001742965959	2.82149400094095e-06	0.000135578068010683	0.00174419352359689	●	Yes	Yes
ASTCO_Ferreira_30929738_1	Childhood-onset Asthma	Ferreira	European	PC5	0.00825425326974738	2.4619943190361e-06	1.43595674976925e-07	2.44112647460773e-06	●	Yes	Yes
ASTCO_Ferreira_30929738_1	Childhood-onset Asthma	Ferreira	European	PC6	0.0121135700701454	2.43046554629501e-06	7.84151803752985e-15	1.2441875286214e-12	●	Yes	Yes
ASTCO_Ferreira_30929738_1	Childhood-onset Asthma	Ferreira	European	PC7	-0.00665741277666332	2.31799023205064e-06	1.22719295491065e-05	0.000527653678000095	●	Yes	Yes
ASTCO_Ferreira_30929738_1	Childhood-onset Asthma	Ferreira	European	PC8	0.00714969830703533	2.67505072817476e-06	1.2344580124664e-05	0.000104928931059644	●	Yes	Yes
ASTCO_Ferreira_30929738_1	Childhood-onset Asthma	Ferreira	European	PC9	-0.00728342555718473	2.68417268300276e-06	8.76465814884476e-06	0.000130374289964066	●	Yes	Yes
ASTCO_Ferreira_30929738_1	Childhood-onset Asthma	Ferreira	European	PC10	-0.00738618410682402	3.29095956832242e-06	4.67030592209024e-05	0.000766574351349984	●	Yes	Yes
ASTCO_Ferreira_30929738_1	Childhood-onset Asthma	Ferreira	European	PC11	-0.0163541549204945	2.47960003665113e-06	2.87938952054592e-25	6.85294705889929e-23	●	Yes	Yes
ASTCO_Ferreira_30929738_1	Childhood-onset Asthma	Ferreira	European	PC12	0.0210705410685983	2.45487257216089e-06	3.15847738939669e-41	3.00687047470565e-39	●	Yes	Yes
ASTCO_Ferreira_30929738_1	Childhood-onset Asthma	Ferreira	European	PC13	0.0532716187263867	2.73148364702059e-06	6.14980763270869e-228	1.46365421658467e-225	●	Yes	Yes
ASTCO_Sakaue_doi1011012020102320213652_1	Childhood-onset Asthma	Sakaue	East Asian (Japanese)	PC1	-0.00378492688137921	0.00497684305561388	0.957212957106679	0.964021006763328		No	No
ASTCO_Sakaue_doi1011012020102320213652_1	Childhood-onset Asthma	Sakaue	East Asian (Japanese)	PC2	-0.0231645778508793	0.00922146627899493	0.809379838724006	0.970440310409639		No	No
ASTCO_Sakaue_doi1011012020102320213652_1	Childhood-onset Asthma	Sakaue	East Asian (Japanese)	PC3	0.0730962460814363	0.00750052768472742	0.398662109898064	0.559773346051559		No	No
ASTCO_Sakaue_doi1011012020102320213652_1	Childhood-onset Asthma	Sakaue	East Asian (Japanese)	PC4	-0.0221652676488363	0.00129671085807286	0.538202722288496	0.84504801119122		No	No
ASTCO_Sakaue_doi1011012020102320213652_1	Childhood-onset Asthma	Sakaue	East Asian (Japanese)	PC5	-0.0166850453538399	0.00152781563926743	0.669476679567227	0.854299301305218		No	No
ASTCO_Sakaue_doi1011012020102320213652_1	Childhood-onset Asthma	Sakaue	East Asian (Japanese)	PC6	-0.0241833164542536	0.000634124254833257	0.336880055026667	0.673760110053334		No	No
ASTCO_Sakaue_doi1011012020102320213652_1	Childhood-onset Asthma	Sakaue	East Asian (Japanese)	PC7	0.00971379952115097	0.000904032128870898	0.746641907498703	0.889059083487541		No	No
ASTCO_Sakaue_doi1011012020102320213652_1	Childhood-onset Asthma	Sakaue	East Asian (Japanese)	PC8	-0.0613215048220673	0.0133697580922482	0.595879058134744	0.764524074587973		No	No
ASTCO_Sakaue_doi1011012020102320213652_1	Childhood-onset Asthma	Sakaue	East Asian (Japanese)	PC9	0.0121248050593689	0.00141588642311167	0.747281502397902	0.936329879484802		No	No
ASTCO_Sakaue_doi1011012020102320213652_1	Childhood-onset Asthma	Sakaue	East Asian (Japanese)	PC10	-0.022387516302643	0.000970642667426689	0.472398617559199	0.835917256350107		No	No
ASTCO_Sakaue_doi1011012020102320213652_1	Childhood-onset Asthma	Sakaue	East Asian (Japanese)	PC11	0.0454894031652772	0.000691334700149287	0.0836160718350432	0.306514310094401		No	No
ASTCO_Sakaue_doi1011012020102320213652_1	Childhood-onset Asthma	Sakaue	East Asian (Japanese)	PC12	-0.0217634016775841	0.00185070608385336	0.612932272647616	0.763465232511612		No	No
ASTCO_Sakaue_doi1011012020102320213652_1	Childhood-onset Asthma	Sakaue	East Asian (Japanese)	PC13	0.0578390487171209	0.000592330443600989	0.0174774255111894	0.0368108608111777	○	No	No
ASTER_Ferreira_29083406_1	Asthma and/or Eczema and/or Rhinitis	Ferreira	European	PC1	-0.00750255629804543	1.94807031322063e-06	7.64330025574824e-08	3.8296957070907e-07	●	Yes	No
ASTER_Ferreira_29083406_1	Asthma and/or Eczema and/or Rhinitis	Ferreira	European	PC2	0.0023041647907954	1.783755600883e-06	0.084486847308523	0.311749917200441		Yes	No
ASTER_Ferreira_29083406_1	Asthma and/or Eczema and/or Rhinitis	Ferreira	European	PC3	-0.00180450564704952	1.67681652859701e-06	0.163460404071445	0.281378158524815		Yes	No
ASTER_Ferreira_29083406_1	Asthma and/or Eczema and/or Rhinitis	Ferreira	European	PC4	-0.00410795676961178	1.77043268526652e-06	0.0020194826932653	0.0178362578265254	○	Yes	No
ASTER_Ferreira_29083406_1	Asthma and/or Eczema and/or Rhinitis	Ferreira	European	PC5	0.00106672849400648	1.51906340593425e-06	0.386765648306039	0.639513572478864		Yes	No
ASTER_Ferreira_29083406_1	Asthma and/or Eczema and/or Rhinitis	Ferreira	European	PC6	0.00835819675248444	1.5063278115847e-06	9.75377971313161e-12	5.15866571494516e-10	●	Yes	No
ASTER_Ferreira_29083406_1	Asthma and/or Eczema and/or Rhinitis	Ferreira	European	PC7	-0.0021719836024391	1.45079800387253e-06	0.0713508340711503	0.320405632244033		Yes	No
ASTER_Ferreira_29083406_1	Asthma and/or Eczema and/or Rhinitis	Ferreira	European	PC8	0.00461480354130648	1.6362763485889e-06	0.000308978031762416	0.0019609805749188	●	Yes	No
ASTER_Ferreira_29083406_1	Asthma and/or Eczema and/or Rhinitis	Ferreira	European	PC9	-0.00399970096157075	1.67856024072493e-06	0.00202079192135483	0.0143566709636552	○	Yes	No
ASTER_Ferreira_29083406_1	Asthma and/or Eczema and/or Rhinitis	Ferreira	European	PC10	-0.00434270063699973	2.04776887396106e-06	0.00240754646295402	0.0254664914748025	○	Yes	No
ASTER_Ferreira_29083406_1	Asthma and/or Eczema and/or Rhinitis	Ferreira	European	PC11	-0.00626318352318506	1.53777163281512e-06	4.40257157484062e-07	1.61201851509549e-05	●	Yes	No
ASTER_Ferreira_29083406_1	Asthma and/or Eczema and/or Rhinitis	Ferreira	European	PC12	0.00746601542564247	1.5219132083099e-06	1.43120121749223e-09	1.54829949892341e-08	●	Yes	No
ASTER_Ferreira_29083406_1	Asthma and/or Eczema and/or Rhinitis	Ferreira	European	PC13	0.0224475560166421	1.69893698655086e-06	1.81995985859861e-66	4.81278273718299e-65	●	Yes	No
ASTHMA_ALLERG_EXMORE_FinnGen_FinnGenR7_1	Asthma and allergy (more controls excluded)	FinnGen	European (Finnish)	PC1	-0.012682506611415	1.01235097819755e-05	6.71906675894455e-05	0.000271040320106577	●	Yes	No
ASTHMA_ALLERG_EXMORE_FinnGen_FinnGenR7_1	Asthma and allergy (more controls excluded)	FinnGen	European (Finnish)	PC2	-0.000811552090598591	1.01320921777899e-05	0.798756358762752	0.964994991804746		Yes	No
ASTHMA_ALLERG_EXMORE_FinnGen_FinnGenR7_1	Asthma and allergy (more controls excluded)	FinnGen	European (Finnish)	PC3	-0.00353720190091823	9.57965217152591e-06	0.25310552281169	0.396798501021924		Yes	No
ASTHMA_ALLERG_EXMORE_FinnGen_FinnGenR7_1	Asthma and allergy (more controls excluded)	FinnGen	European (Finnish)	PC4	-0.00644203995808915	9.26158259988523e-06	0.034276417622176	0.148850545979118		Yes	No
ASTHMA_ALLERG_EXMORE_FinnGen_FinnGenR7_1	Asthma and allergy (more controls excluded)	FinnGen	European (Finnish)	PC5	-0.00475450812917229	8.66315351927073e-06	0.106234154352191	0.270789215931477		Yes	No
ASTHMA_ALLERG_EXMORE_FinnGen_FinnGenR7_1	Asthma and allergy (more controls excluded)	FinnGen	European (Finnish)	PC6	0.0130156573742319	8.51361942549281e-06	8.16689869713426e-06	0.000134049785511583	●	Yes	No
ASTHMA_ALLERG_EXMORE_FinnGen_FinnGenR7_1	Asthma and allergy (more controls excluded)	FinnGen	European (Finnish)	PC7	0.00157930772942315	8.25042430728896e-06	0.582435817976329	0.83130562155487		Yes	No
ASTHMA_ALLERG_EXMORE_FinnGen_FinnGenR7_1	Asthma and allergy (more controls excluded)	FinnGen	European (Finnish)	PC8	0.00647530471603833	9.38021206679851e-06	0.0344949416570329	0.0998109590566262		Yes	No
ASTHMA_ALLERG_EXMORE_FinnGen_FinnGenR7_1	Asthma and allergy (more controls excluded)	FinnGen	European (Finnish)	PC9	-0.00972500263279243	9.12090313695231e-06	0.00128141091542088	0.00999920648754654	●	Yes	No
ASTHMA_ALLERG_EXMORE_FinnGen_FinnGenR7_1	Asthma and allergy (more controls excluded)	FinnGen	European (Finnish)	PC10	-0.00660461367046227	1.13205093616622e-05	0.0496492541900772	0.241153520351804		Yes	No
ASTHMA_ALLERG_EXMORE_FinnGen_FinnGenR7_1	Asthma and allergy (more controls excluded)	FinnGen	European (Finnish)	PC11	-0.00597043910715225	8.98370222808262e-06	0.046376460565089	0.216423482637082		Yes	No
ASTHMA_ALLERG_EXMORE_FinnGen_FinnGenR7_1	Asthma and allergy (more controls excluded)	FinnGen	European (Finnish)	PC12	0.0130679254580608	8.9729666800353e-06	1.28565801144261e-05	8.20732337151773e-05	●	Yes	No
ASTHMA_ALLERG_EXMORE_FinnGen_FinnGenR7_1	Asthma and allergy (more controls excluded)	FinnGen	European (Finnish)	PC13	0.0328930217512084	9.55073674833371e-06	1.86928497616218e-26	2.0692549968679e-25	●	Yes	No
ASTHMA_ALLERG_FinnGen_FinnGenR7_1	Asthma and allergy	FinnGen	European (Finnish)	PC1	-0.0127357555847267	1.01226189267032e-05	6.25621436892348e-05	0.000256979287254675	●	Yes	No
ASTHMA_ALLERG_FinnGen_FinnGenR7_1	Asthma and allergy	FinnGen	European (Finnish)	PC2	-0.000884197140105402	1.01313481423171e-05	0.781174118732935	0.962973100163217		Yes	No
ASTHMA_ALLERG_FinnGen_FinnGenR7_1	Asthma and allergy	FinnGen	European (Finnish)	PC3	-0.0034678696620483	9.57936408299436e-06	0.262519910306086	0.40571258865486		Yes	No
ASTHMA_ALLERG_FinnGen_FinnGenR7_1	Asthma and allergy	FinnGen	European (Finnish)	PC4	-0.00641512383774606	9.26048961276764e-06	0.0350236578774395	0.148850545979118		Yes	No
ASTHMA_ALLERG_FinnGen_FinnGenR7_1	Asthma and allergy	FinnGen	European (Finnish)	PC5	-0.00483269909452541	8.66243359410993e-06	0.100592634537473	0.260824410030284		Yes	No
ASTHMA_ALLERG_FinnGen_FinnGenR7_1	Asthma and allergy	FinnGen	European (Finnish)	PC6	0.0131146357732799	8.51361512877428e-06	6.96731216294594e-06	0.000118444306770081	●	Yes	No
ASTHMA_ALLERG_FinnGen_FinnGenR7_1	Asthma and allergy	FinnGen	European (Finnish)	PC7	0.00154649625362338	8.25045902738857e-06	0.590296848919214	0.83130562155487		Yes	No
ASTHMA_ALLERG_FinnGen_FinnGenR7_1	Asthma and allergy	FinnGen	European (Finnish)	PC8	0.00647107709774253	9.37869639812634e-06	0.0345983366477801	0.0998109590566262		Yes	No
ASTHMA_ALLERG_FinnGen_FinnGenR7_1	Asthma and allergy	FinnGen	European (Finnish)	PC9	-0.00970737594592171	9.12006207451997e-06	0.0013070721791002	0.0100349412459951	○	Yes	No
ASTHMA_ALLERG_FinnGen_FinnGenR7_1	Asthma and allergy	FinnGen	European (Finnish)	PC10	-0.00663016082220991	1.13208078384092e-05	0.0487764642210718	0.239356669785878		Yes	No
ASTHMA_ALLERG_FinnGen_FinnGenR7_1	Asthma and allergy	FinnGen	European (Finnish)	PC11	-0.00595504832604352	8.98395173911875e-06	0.046945866162875	0.216953711587655		Yes	No
ASTHMA_ALLERG_FinnGen_FinnGenR7_1	Asthma and allergy	FinnGen	European (Finnish)	PC12	0.0130528581332723	8.97288074147945e-06	1.31542787746248e-05	8.23873249568606e-05	●	Yes	No
ASTHMA_ALLERG_FinnGen_FinnGenR7_1	Asthma and allergy	FinnGen	European (Finnish)	PC13	0.0329509786126082	9.55036880914686e-06	1.52475760694246e-26	1.72805862120146e-25	●	Yes	No
ASTHMA_CHILD_EXMORE_FinnGen_FinnGenR7_1	Childhood asthma (age<16) (more controls excluded)	FinnGen	European (Finnish)	PC1	-0.01371147894734	1.12451552939767e-05	4.33510132533161e-05	0.000184241806326593	●	Yes	No
ASTHMA_CHILD_EXMORE_FinnGen_FinnGenR7_1	Childhood asthma (age<16) (more controls excluded)	FinnGen	European (Finnish)	PC2	-0.00209258525828862	1.12368815997184e-05	0.532461802763975	0.857315572327254		Yes	No
ASTHMA_CHILD_EXMORE_FinnGen_FinnGenR7_1	Childhood asthma (age<16) (more controls excluded)	FinnGen	European (Finnish)	PC3	-0.00380329777787162	1.06634594275244e-05	0.244143496386941	0.389777999853271		Yes	No
ASTHMA_CHILD_EXMORE_FinnGen_FinnGenR7_1	Childhood asthma (age<16) (more controls excluded)	FinnGen	European (Finnish)	PC4	-0.00356125479050161	1.03043366336215e-05	0.267252302720519	0.588112673803025		Yes	No
ASTHMA_CHILD_EXMORE_FinnGen_FinnGenR7_1	Childhood asthma (age<16) (more controls excluded)	FinnGen	European (Finnish)	PC5	0.00421861596031208	9.66710484154084e-06	0.1748388673274	0.382362236312936		Yes	No
ASTHMA_CHILD_EXMORE_FinnGen_FinnGenR7_1	Childhood asthma (age<16) (more controls excluded)	FinnGen	European (Finnish)	PC6	0.00721203749964418	9.50185630635567e-06	0.0193010246602967	0.101234779628184		Yes	No
ASTHMA_CHILD_EXMORE_FinnGen_FinnGenR7_1	Childhood asthma (age<16) (more controls excluded)	FinnGen	European (Finnish)	PC7	-0.00353184224350017	9.1806777844882e-06	0.243760590637351	0.560531599726469		Yes	No
ASTHMA_CHILD_EXMORE_FinnGen_FinnGenR7_1	Childhood asthma (age<16) (more controls excluded)	FinnGen	European (Finnish)	PC8	0.00788802373279359	1.0414889967962e-05	0.0145164418102131	0.052204196151876		Yes	No
ASTHMA_CHILD_EXMORE_FinnGen_FinnGenR7_1	Childhood asthma (age<16) (more controls excluded)	FinnGen	European (Finnish)	PC9	-0.00365230334993953	1.01449252123498e-05	0.251513703933037	0.600659483481204		Yes	No
ASTHMA_CHILD_EXMORE_FinnGen_FinnGenR7_1	Childhood asthma (age<16) (more controls excluded)	FinnGen	European (Finnish)	PC10	-0.00731721248958964	1.2600837154946e-05	0.0392722723130919	0.210040467652042		Yes	No
ASTHMA_CHILD_EXMORE_FinnGen_FinnGenR7_1	Childhood asthma (age<16) (more controls excluded)	FinnGen	European (Finnish)	PC11	3.11246873410144e-06	9.99184398549814e-06	0.999214362569354	0.999214362569354		Yes	No
ASTHMA_CHILD_EXMORE_FinnGen_FinnGenR7_1	Childhood asthma (age<16) (more controls excluded)	FinnGen	European (Finnish)	PC12	0.0180027391552868	9.97351399913473e-06	1.19442384828156e-08	1.07272783355099e-07	●	Yes	No
ASTHMA_CHILD_EXMORE_FinnGen_FinnGenR7_1	Childhood asthma (age<16) (more controls excluded)	FinnGen	European (Finnish)	PC13	0.0359092812850819	1.06317892640977e-05	3.30997876456201e-28	4.25824295116626e-27	●	Yes	No
ASTHMA_CHILD_FinnGen_FinnGenR7_1	Childhood asthma (age<16)	FinnGen	European (Finnish)	PC1	-0.0136918683934008	1.1252770416753e-05	4.47221211207866e-05	0.000188386988084021	●	Yes	No
ASTHMA_CHILD_FinnGen_FinnGenR7_1	Childhood asthma (age<16)	FinnGen	European (Finnish)	PC2	-0.00212448598530483	1.12455396007776e-05	0.526390895408484	0.854720474766024		Yes	No
ASTHMA_CHILD_FinnGen_FinnGenR7_1	Childhood asthma (age<16)	FinnGen	European (Finnish)	PC3	-0.00379864756342718	1.0671487698518e-05	0.244898167546692	0.389777999853271		Yes	No
ASTHMA_CHILD_FinnGen_FinnGenR7_1	Childhood asthma (age<16)	FinnGen	European (Finnish)	PC4	-0.00354892161781063	1.03110474305445e-05	0.269068373854107	0.588112673803025		Yes	No
ASTHMA_CHILD_FinnGen_FinnGenR7_1	Childhood asthma (age<16)	FinnGen	European (Finnish)	PC5	0.00416867033010766	9.67390891411862e-06	0.180153310835864	0.384542493084625		Yes	No
ASTHMA_CHILD_FinnGen_FinnGenR7_1	Childhood asthma (age<16)	FinnGen	European (Finnish)	PC6	0.00721158808435356	9.50894775077931e-06	0.019353707870094	0.101234779628184		Yes	No
ASTHMA_CHILD_FinnGen_FinnGenR7_1	Childhood asthma (age<16)	FinnGen	European (Finnish)	PC7	-0.00361817987473083	9.187717239857e-06	0.23260485996985	0.55919148154368		Yes	No
ASTHMA_CHILD_FinnGen_FinnGenR7_1	Childhood asthma (age<16)	FinnGen	European (Finnish)	PC8	0.00776195328581868	1.04232029974997e-05	0.0162079440378913	0.055905662043741		Yes	No
ASTHMA_CHILD_FinnGen_FinnGenR7_1	Childhood asthma (age<16)	FinnGen	European (Finnish)	PC9	-0.00356087470264481	1.01516732932789e-05	0.263736238244778	0.616438059707489		Yes	No
ASTHMA_CHILD_FinnGen_FinnGenR7_1	Childhood asthma (age<16)	FinnGen	European (Finnish)	PC10	-0.0074053311991318	1.26102256484829e-05	0.037035755539704	0.20263240961953		Yes	No
ASTHMA_CHILD_FinnGen_FinnGenR7_1	Childhood asthma (age<16)	FinnGen	European (Finnish)	PC11	9.47758217049004e-05	9.99944259151205e-06	0.976089717501019	0.992612212503836		Yes	No
ASTHMA_CHILD_FinnGen_FinnGenR7_1	Childhood asthma (age<16)	FinnGen	European (Finnish)	PC12	0.0179921973718707	9.98014817439289e-06	1.23163635158077e-08	1.08566463583786e-07	●	Yes	No
ASTHMA_CHILD_FinnGen_FinnGenR7_1	Childhood asthma (age<16)	FinnGen	European (Finnish)	PC13	0.0359268214599363	1.06380844206341e-05	3.23301785343133e-28	4.25824295116626e-27	●	Yes	No
ASTHMA_EOSINOPHIL_SUGG_FinnGen_FinnGenR7_1	Suggestive for eosinophilic asthma	FinnGen	European (Finnish)	PC1	-0.00548805104475238	2.35486570384845e-05	0.25808527311086	0.422160103095427		Yes	No
ASTHMA_EOSINOPHIL_SUGG_FinnGen_FinnGenR7_1	Suggestive for eosinophilic asthma	FinnGen	European (Finnish)	PC2	-0.0104032558617363	2.3493825900792e-05	0.0318482709527575	0.136358749713434		Yes	No
ASTHMA_EOSINOPHIL_SUGG_FinnGen_FinnGenR7_1	Suggestive for eosinophilic asthma	FinnGen	European (Finnish)	PC3	-0.0120920051217972	2.22081494310069e-05	0.0102904267045278	0.0273707507686878	○	Yes	No
ASTHMA_EOSINOPHIL_SUGG_FinnGen_FinnGenR7_1	Suggestive for eosinophilic asthma	FinnGen	European (Finnish)	PC4	-0.0198188954534879	2.14506894923946e-05	1.87597537530964e-05	0.000330727510610144	●	Yes	No
ASTHMA_EOSINOPHIL_SUGG_FinnGen_FinnGenR7_1	Suggestive for eosinophilic asthma	FinnGen	European (Finnish)	PC5	0.0216301047822351	1.999569133856e-05	1.31707714884175e-06	1.84390800837845e-05	●	Yes	No
ASTHMA_EOSINOPHIL_SUGG_FinnGen_FinnGenR7_1	Suggestive for eosinophilic asthma	FinnGen	European (Finnish)	PC6	-0.00929142458285091	1.97558794852625e-05	0.0365798415221523	0.175878833985298		Yes	No
ASTHMA_EOSINOPHIL_SUGG_FinnGen_FinnGenR7_1	Suggestive for eosinophilic asthma	FinnGen	European (Finnish)	PC7	0.00528486903217454	1.91006670156646e-05	0.226573373007151	0.554841972984288		Yes	No
ASTHMA_EOSINOPHIL_SUGG_FinnGen_FinnGenR7_1	Suggestive for eosinophilic asthma	FinnGen	European (Finnish)	PC8	0.00476023094906989	2.17144048912592e-05	0.307000136968589	0.51135692057715		Yes	No
ASTHMA_EOSINOPHIL_SUGG_FinnGen_FinnGenR7_1	Suggestive for eosinophilic asthma	FinnGen	European (Finnish)	PC9	-0.016869260565594	2.11452011701607e-05	0.000243964699382761	0.00236994279400396	●	Yes	No
ASTHMA_EOSINOPHIL_SUGG_FinnGen_FinnGenR7_1	Suggestive for eosinophilic asthma	FinnGen	European (Finnish)	PC10	-0.00454910534977197	2.61657214216205e-05	0.373829389108514	0.738351822471588		Yes	No
ASTHMA_EOSINOPHIL_SUGG_FinnGen_FinnGenR7_1	Suggestive for eosinophilic asthma	FinnGen	European (Finnish)	PC11	-0.00822319117889435	2.08018132469289e-05	0.0713920850596828	0.276281564946415		Yes	No
ASTHMA_EOSINOPHIL_SUGG_FinnGen_FinnGenR7_1	Suggestive for eosinophilic asthma	FinnGen	European (Finnish)	PC12	0.0112733057244055	2.07673042852124e-05	0.013369168054546	0.0407931025254096	○	Yes	No
ASTHMA_EOSINOPHIL_SUGG_FinnGen_FinnGenR7_1	Suggestive for eosinophilic asthma	FinnGen	European (Finnish)	PC13	0.0587626528693437	2.21966070163767e-05	1.0529036703543e-35	1.61671660351176e-34	●	Yes	No
ASTHMA_HOSPITAL_MAIN_FinnGen_FinnGenR7_1	Asthma, hospital admissions , main diagnosis only	FinnGen	European (Finnish)	PC1	-0.00218070226399116	1.83279354829068e-06	0.107224954774151	0.211780408599568		Yes	No
ASTHMA_HOSPITAL_MAIN_FinnGen_FinnGenR7_1	Asthma, hospital admissions , main diagnosis only	FinnGen	European (Finnish)	PC2	-0.00189316055327703	1.83686539013871e-06	0.162459641701206	0.462933669190302		Yes	No
ASTHMA_HOSPITAL_MAIN_FinnGen_FinnGenR7_1	Asthma, hospital admissions , main diagnosis only	FinnGen	European (Finnish)	PC3	-0.00192788206293299	1.73634121417293e-06	0.143450234721518	0.258645120179707		Yes	No
ASTHMA_HOSPITAL_MAIN_FinnGen_FinnGenR7_1	Asthma, hospital admissions , main diagnosis only	FinnGen	European (Finnish)	PC4	-0.00355989402719549	1.67466672975545e-06	0.00594340004871837	0.0449056892569832	○	Yes	No
ASTHMA_HOSPITAL_MAIN_FinnGen_FinnGenR7_1	Asthma, hospital admissions , main diagnosis only	FinnGen	European (Finnish)	PC5	0.00475979041764971	1.56949668403716e-06	0.000145084659910286	0.0011705135274118	●	Yes	No
ASTHMA_HOSPITAL_MAIN_FinnGen_FinnGenR7_1	Asthma, hospital admissions , main diagnosis only	FinnGen	European (Finnish)	PC6	0.00243854088805301	1.54439262995736e-06	0.0497350446583691	0.209341807881532		Yes	No
ASTHMA_HOSPITAL_MAIN_FinnGen_FinnGenR7_1	Asthma, hospital admissions , main diagnosis only	FinnGen	European (Finnish)	PC7	-0.0020581325914885	1.49112405848053e-06	0.0919013439893639	0.357076396150622		Yes	No
ASTHMA_HOSPITAL_MAIN_FinnGen_FinnGenR7_1	Asthma, hospital admissions , main diagnosis only	FinnGen	European (Finnish)	PC8	0.00104850806192045	1.70060616238205e-06	0.421382165831071	0.625290652206561		Yes	No
ASTHMA_HOSPITAL_MAIN_FinnGen_FinnGenR7_1	Asthma, hospital admissions , main diagnosis only	FinnGen	European (Finnish)	PC9	-0.00437959939425522	1.65067905826072e-06	0.000652463970027283	0.00539456598180835	●	Yes	No
ASTHMA_HOSPITAL_MAIN_FinnGen_FinnGenR7_1	Asthma, hospital admissions , main diagnosis only	FinnGen	European (Finnish)	PC10	-0.0038408286685534	2.04487128707636e-06	0.00723319134856278	0.0625999833075615		Yes	No
ASTHMA_HOSPITAL_MAIN_FinnGen_FinnGenR7_1	Asthma, hospital admissions , main diagnosis only	FinnGen	European (Finnish)	PC11	-0.00231558258683372	1.62365392321677e-06	0.0691795694216848	0.272810366941318		Yes	No
ASTHMA_HOSPITAL_MAIN_FinnGen_FinnGenR7_1	Asthma, hospital admissions , main diagnosis only	FinnGen	European (Finnish)	PC12	0.00762028411743764	1.62125725391071e-06	2.16737439752839e-09	2.19504300685854e-08	●	Yes	No
ASTHMA_HOSPITAL_MAIN_FinnGen_FinnGenR7_1	Asthma, hospital admissions , main diagnosis only	FinnGen	European (Finnish)	PC13	0.0257653496964502	1.73504521264257e-06	3.35563813317285e-85	1.22867980876175e-83	●	Yes	No
ASTHMA_MIXED_EXMORE_FinnGen_FinnGenR7_1	Asthma mixed form (mode) (more controls excluded)	FinnGen	European (Finnish)	PC1	-0.00557001203612735	1.57816793206277e-05	0.160884869326973	0.287243767431573		Yes	No
ASTHMA_MIXED_EXMORE_FinnGen_FinnGenR7_1	Asthma mixed form (mode) (more controls excluded)	FinnGen	European (Finnish)	PC2	8.33329884954701e-05	1.5756647451743e-05	0.983250833133144	0.999432946584658		Yes	No
ASTHMA_MIXED_EXMORE_FinnGen_FinnGenR7_1	Asthma mixed form (mode) (more controls excluded)	FinnGen	European (Finnish)	PC3	0.000472620821569632	1.49074282296407e-05	0.90257552694824	0.967213666162273		Yes	No
ASTHMA_MIXED_EXMORE_FinnGen_FinnGenR7_1	Asthma mixed form (mode) (more controls excluded)	FinnGen	European (Finnish)	PC4	0.00216672430493645	1.44198327539831e-05	0.568278144531989	0.857194568786286		Yes	No
ASTHMA_MIXED_EXMORE_FinnGen_FinnGenR7_1	Asthma mixed form (mode) (more controls excluded)	FinnGen	European (Finnish)	PC5	0.00274672195811842	1.35385492696631e-05	0.455366653832056	0.713008313237035		Yes	No
ASTHMA_MIXED_EXMORE_FinnGen_FinnGenR7_1	Asthma mixed form (mode) (more controls excluded)	FinnGen	European (Finnish)	PC6	0.00504575288518682	1.32785242478015e-05	0.166148725644864	0.476426466306959		Yes	No
ASTHMA_MIXED_EXMORE_FinnGen_FinnGenR7_1	Asthma mixed form (mode) (more controls excluded)	FinnGen	European (Finnish)	PC7	-0.00817672078142935	1.28159702789513e-05	0.0223692678392719	0.166371429554585		Yes	No
ASTHMA_MIXED_EXMORE_FinnGen_FinnGenR7_1	Asthma mixed form (mode) (more controls excluded)	FinnGen	European (Finnish)	PC8	0.000411587940143072	1.45913057528675e-05	0.91419434396504	0.952206414459133		Yes	No
ASTHMA_MIXED_EXMORE_FinnGen_FinnGenR7_1	Asthma mixed form (mode) (more controls excluded)	FinnGen	European (Finnish)	PC9	-0.0064458751849854	1.42090998105668e-05	0.087264053593343	0.318103679720033		Yes	No
ASTHMA_MIXED_EXMORE_FinnGen_FinnGenR7_1	Asthma mixed form (mode) (more controls excluded)	FinnGen	European (Finnish)	PC10	-0.00742939302670341	1.76001706921765e-05	0.0765767518263424	0.311543024524265		Yes	No
ASTHMA_MIXED_EXMORE_FinnGen_FinnGenR7_1	Asthma mixed form (mode) (more controls excluded)	FinnGen	European (Finnish)	PC11	-0.00764124599965117	1.39684172398136e-05	0.0409025666718211	0.206724579907598		Yes	No
ASTHMA_MIXED_EXMORE_FinnGen_FinnGenR7_1	Asthma mixed form (mode) (more controls excluded)	FinnGen	European (Finnish)	PC12	0.00746675871683607	1.39606656100736e-05	0.0456749894298667	0.107630173111963		Yes	No
ASTHMA_MIXED_EXMORE_FinnGen_FinnGenR7_1	Asthma mixed form (mode) (more controls excluded)	FinnGen	European (Finnish)	PC13	0.0352017328762543	1.48895875759724e-05	7.32853157145326e-20	6.45996486668843e-19	●	Yes	No
ASTHMA_MIXED_FinnGen_FinnGenR7_1	Asthma mixed form	FinnGen	European (Finnish)	PC1	-0.00560972432521864	1.57654980936391e-05	0.157707855122439	0.28435204181167		Yes	No
ASTHMA_MIXED_FinnGen_FinnGenR7_1	Asthma mixed form	FinnGen	European (Finnish)	PC2	-0.00013521535795477	1.57405893654177e-05	0.972812359349502	0.999432946584658		Yes	No
ASTHMA_MIXED_FinnGen_FinnGenR7_1	Asthma mixed form	FinnGen	European (Finnish)	PC3	0.000696881446677167	1.48937084814818e-05	0.856701227947989	0.948348336054053		Yes	No
ASTHMA_MIXED_FinnGen_FinnGenR7_1	Asthma mixed form	FinnGen	European (Finnish)	PC4	0.00222822111190125	1.44042359602066e-05	0.557135557240034	0.852721946129441		Yes	No
ASTHMA_MIXED_FinnGen_FinnGenR7_1	Asthma mixed form	FinnGen	European (Finnish)	PC5	0.00257221303912459	1.35265775388994e-05	0.484314821275404	0.738890560663757		Yes	No
ASTHMA_MIXED_FinnGen_FinnGenR7_1	Asthma mixed form	FinnGen	European (Finnish)	PC6	0.005271501887093	1.32696111938095e-05	0.147862644140506	0.448296933827267		Yes	No
ASTHMA_MIXED_FinnGen_FinnGenR7_1	Asthma mixed form	FinnGen	European (Finnish)	PC7	-0.0082387929240149	1.28043188195293e-05	0.0213112596428283	0.166371429554585		Yes	No
ASTHMA_MIXED_FinnGen_FinnGenR7_1	Asthma mixed form	FinnGen	European (Finnish)	PC8	0.000433921321869399	1.45734547692331e-05	0.909502741170855	0.951479790763356		Yes	No
ASTHMA_MIXED_FinnGen_FinnGenR7_1	Asthma mixed form	FinnGen	European (Finnish)	PC9	-0.0064366089301046	1.41934847591666e-05	0.087545340427152	0.318103679720033		Yes	No
ASTHMA_MIXED_FinnGen_FinnGenR7_1	Asthma mixed form	FinnGen	European (Finnish)	PC10	-0.00755134405266819	1.75848347353578e-05	0.0717411886221722	0.299606292282163		Yes	No
ASTHMA_MIXED_FinnGen_FinnGenR7_1	Asthma mixed form	FinnGen	European (Finnish)	PC11	-0.00777571126821763	1.39568953417424e-05	0.0374016197884911	0.192435498566704		Yes	No
ASTHMA_MIXED_FinnGen_FinnGenR7_1	Asthma mixed form	FinnGen	European (Finnish)	PC12	0.0073002920219103	1.39495904780596e-05	0.050629445738758	0.118135373390435		Yes	No
ASTHMA_MIXED_FinnGen_FinnGenR7_1	Asthma mixed form	FinnGen	European (Finnish)	PC13	0.0352696676943013	1.48760351095217e-05	5.9931945074371e-20	5.38256714252842e-19	●	Yes	No
ASTHMA_MODE_FinnGen_FinnGenR7_1	Asthma (mode)	FinnGen	European (Finnish)	PC1	-0.00279155598478885	1.625134336247e-06	0.0285397480745157	0.0686107074922701		Yes	No
ASTHMA_MODE_FinnGen_FinnGenR7_1	Asthma (mode)	FinnGen	European (Finnish)	PC2	-0.000729999540742639	1.62714736541443e-06	0.567131783979545	0.858001916912573		Yes	No
ASTHMA_MODE_FinnGen_FinnGenR7_1	Asthma (mode)	FinnGen	European (Finnish)	PC3	-0.00125834946691281	1.53902842758879e-06	0.310426786320088	0.456059105828278		Yes	No
ASTHMA_MODE_FinnGen_FinnGenR7_1	Asthma (mode)	FinnGen	European (Finnish)	PC4	-0.00315403674468164	1.48531432591366e-06	0.0096546184295408	0.0596830957462522		Yes	No
ASTHMA_MODE_FinnGen_FinnGenR7_1	Asthma (mode)	FinnGen	European (Finnish)	PC5	0.00438857487067053	1.39152678361998e-06	0.000198987855891384	0.00147997217819217	●	Yes	No
ASTHMA_MODE_FinnGen_FinnGenR7_1	Asthma (mode)	FinnGen	European (Finnish)	PC6	0.00274671497224556	1.36929077315618e-06	0.0189108026699332	0.101140922144811		Yes	No
ASTHMA_MODE_FinnGen_FinnGenR7_1	Asthma (mode)	FinnGen	European (Finnish)	PC7	-0.00223591523958077	1.32155483143332e-06	0.0517786776663067	0.276928658080472		Yes	No
ASTHMA_MODE_FinnGen_FinnGenR7_1	Asthma (mode)	FinnGen	European (Finnish)	PC8	0.000802179364892824	1.50663421759429e-06	0.513412672861144	0.696184359810233		Yes	No
ASTHMA_MODE_FinnGen_FinnGenR7_1	Asthma (mode)	FinnGen	European (Finnish)	PC9	-0.00560308760803359	1.46400536480111e-06	3.64254574058643e-06	6.1990111420446e-05	●	Yes	No
ASTHMA_MODE_FinnGen_FinnGenR7_1	Asthma (mode)	FinnGen	European (Finnish)	PC10	-0.00434128934520634	1.81252961634167e-06	0.00126147721160598	0.0153964910954986	○	Yes	No
ASTHMA_MODE_FinnGen_FinnGenR7_1	Asthma (mode)	FinnGen	European (Finnish)	PC11	-0.00208890889904322	1.43933749280694e-06	0.0816558882289871	0.303657834351546		Yes	No
ASTHMA_MODE_FinnGen_FinnGenR7_1	Asthma (mode)	FinnGen	European (Finnish)	PC12	0.00726021254429104	1.43788532812176e-06	1.40745647911148e-09	1.54829949892341e-08	●	Yes	No
ASTHMA_MODE_FinnGen_FinnGenR7_1	Asthma (mode)	FinnGen	European (Finnish)	PC13	0.0266485915008557	1.53791481502506e-06	1.99022812156884e-102	1.18418573233346e-100	●	Yes	No
ASTHMA_NAS_EXMORE_FinnGen_FinnGenR7_1	Asthma, unspecified (mode) (more controls excluded)	FinnGen	European (Finnish)	PC1	-0.000216970930986214	2.39724253245662e-06	0.888553595778239	0.919459807805308		Yes	No
ASTHMA_NAS_EXMORE_FinnGen_FinnGenR7_1	Asthma, unspecified (mode) (more controls excluded)	FinnGen	European (Finnish)	PC2	-0.00066457698716605	2.40101301141481e-06	0.668001753243675	0.903320552681788		Yes	No
ASTHMA_NAS_EXMORE_FinnGen_FinnGenR7_1	Asthma, unspecified (mode) (more controls excluded)	FinnGen	European (Finnish)	PC3	-8.33644118080484e-06	2.27047927189746e-06	0.995585721135137	0.995585721135137		Yes	No
ASTHMA_NAS_EXMORE_FinnGen_FinnGenR7_1	Asthma, unspecified (mode) (more controls excluded)	FinnGen	European (Finnish)	PC4	-0.00303137348215433	2.19431490269973e-06	0.0407172897637039	0.168534173282809		Yes	No
ASTHMA_NAS_EXMORE_FinnGen_FinnGenR7_1	Asthma, unspecified (mode) (more controls excluded)	FinnGen	European (Finnish)	PC5	0.0041600296088418	2.05601111604666e-06	0.00371688798397206	0.0182395740244402	○	Yes	No
ASTHMA_NAS_EXMORE_FinnGen_FinnGenR7_1	Asthma, unspecified (mode) (more controls excluded)	FinnGen	European (Finnish)	PC6	0.00175954536539915	2.02442341939799e-06	0.216213886251767	0.540127330249924		Yes	No
ASTHMA_NAS_EXMORE_FinnGen_FinnGenR7_1	Asthma, unspecified (mode) (more controls excluded)	FinnGen	European (Finnish)	PC7	-0.00258709302906564	1.9521281973826e-06	0.0640767237470007	0.305989313387731		Yes	No
ASTHMA_NAS_EXMORE_FinnGen_FinnGenR7_1	Asthma, unspecified (mode) (more controls excluded)	FinnGen	European (Finnish)	PC8	-0.000627852628690992	2.22068493845619e-06	0.673519892251742	0.822039663363665		Yes	No
ASTHMA_NAS_EXMORE_FinnGen_FinnGenR7_1	Asthma, unspecified (mode) (more controls excluded)	FinnGen	European (Finnish)	PC9	-0.0051806649145337	2.16352585790593e-06	0.000428106255943048	0.00370506505143438	●	Yes	No
ASTHMA_NAS_EXMORE_FinnGen_FinnGenR7_1	Asthma, unspecified (mode) (more controls excluded)	FinnGen	European (Finnish)	PC10	-0.0035301168374333	2.67803823641521e-06	0.0309938443823118	0.177747830433499		Yes	No
ASTHMA_NAS_EXMORE_FinnGen_FinnGenR7_1	Asthma, unspecified (mode) (more controls excluded)	FinnGen	European (Finnish)	PC11	-0.00179291953193678	2.12695532734313e-06	0.218934170294841	0.523681733971579		Yes	No
ASTHMA_NAS_EXMORE_FinnGen_FinnGenR7_1	Asthma, unspecified (mode) (more controls excluded)	FinnGen	European (Finnish)	PC12	0.0041363997386198	2.12426110189384e-06	0.00453914553251824	0.0163106651434137	○	Yes	No
ASTHMA_NAS_EXMORE_FinnGen_FinnGenR7_1	Asthma, unspecified (mode) (more controls excluded)	FinnGen	European (Finnish)	PC13	0.0255020407886215	2.27157063553296e-06	3.18011747658578e-64	7.56867959427416e-63	●	Yes	No
ASTHMA_NAS_FinnGen_FinnGenR7_1	Asthma (unspecified)	FinnGen	European (Finnish)	PC1	-0.000250306170028547	2.38252378792359e-06	0.871177154101841	0.907396773200167		Yes	No
ASTHMA_NAS_FinnGen_FinnGenR7_1	Asthma (unspecified)	FinnGen	European (Finnish)	PC2	-0.000835156374037376	2.38602989252479e-06	0.588737130639597	0.860754796485862		Yes	No
ASTHMA_NAS_FinnGen_FinnGenR7_1	Asthma (unspecified)	FinnGen	European (Finnish)	PC3	0.000137623394748286	2.25650742916336e-06	0.927002710308058	0.974069073083081		Yes	No
ASTHMA_NAS_FinnGen_FinnGenR7_1	Asthma (unspecified)	FinnGen	European (Finnish)	PC4	-0.00285833807850398	2.18059383717008e-06	0.0529109246744748	0.20643934545123		Yes	No
ASTHMA_NAS_FinnGen_FinnGenR7_1	Asthma (unspecified)	FinnGen	European (Finnish)	PC5	0.00397317980220572	2.04348868599339e-06	0.00544582949110111	0.024454856960039	○	Yes	No
ASTHMA_NAS_FinnGen_FinnGenR7_1	Asthma (unspecified)	FinnGen	European (Finnish)	PC6	0.00201755989506134	2.01245726824674e-06	0.154965890878338	0.463923044390496		Yes	No
ASTHMA_NAS_FinnGen_FinnGenR7_1	Asthma (unspecified)	FinnGen	European (Finnish)	PC7	-0.00269687151164592	1.94024792383993e-06	0.0528533490502578	0.279535490532475		Yes	No
ASTHMA_NAS_FinnGen_FinnGenR7_1	Asthma (unspecified)	FinnGen	European (Finnish)	PC8	-0.000676191811935919	2.20641688235813e-06	0.64894736377974	0.804424336351969		Yes	No
ASTHMA_NAS_FinnGen_FinnGenR7_1	Asthma (unspecified)	FinnGen	European (Finnish)	PC9	-0.00516518777949476	2.15013058834664e-06	0.000427461799392643	0.00370506505143438	●	Yes	No
ASTHMA_NAS_FinnGen_FinnGenR7_1	Asthma (unspecified)	FinnGen	European (Finnish)	PC10	-0.00353216776057289	2.66167496791623e-06	0.030385428551465	0.176461690186267		Yes	No
ASTHMA_NAS_FinnGen_FinnGenR7_1	Asthma (unspecified)	FinnGen	European (Finnish)	PC11	-0.00183890162258059	2.11414539122339e-06	0.205975180551313	0.50770622050422		Yes	No
ASTHMA_NAS_FinnGen_FinnGenR7_1	Asthma (unspecified)	FinnGen	European (Finnish)	PC12	0.00398238405256794	2.11129540616417e-06	0.00613000517759278	0.0212984121498844	○	Yes	No
ASTHMA_NAS_FinnGen_FinnGenR7_1	Asthma (unspecified)	FinnGen	European (Finnish)	PC13	0.0255552785856012	2.2576034197727e-06	7.14724300806269e-65	1.79057245886202e-63	●	Yes	No
ASTHMA_NONALLERG_FinnGen_FinnGenR7_1	Non-allergic asthma (mode)	FinnGen	European (Finnish)	PC1	0.00170736028946553	5.13724547408093e-06	0.451277943676994	0.629058667166046		Yes	No
ASTHMA_NONALLERG_FinnGen_FinnGenR7_1	Non-allergic asthma (mode)	FinnGen	European (Finnish)	PC2	0.000146788216318406	5.12966949566555e-06	0.948324747084626	0.999432946584658		Yes	No
ASTHMA_NONALLERG_FinnGen_FinnGenR7_1	Non-allergic asthma (mode)	FinnGen	European (Finnish)	PC3	-0.00103985273952335	4.85619177162254e-06	0.637018373599004	0.787586352813314		Yes	No
ASTHMA_NONALLERG_FinnGen_FinnGenR7_1	Non-allergic asthma (mode)	FinnGen	European (Finnish)	PC4	-0.000364357997473616	4.69177345538372e-06	0.866415643071966	0.986412647084448		Yes	No
ASTHMA_NONALLERG_FinnGen_FinnGenR7_1	Non-allergic asthma (mode)	FinnGen	European (Finnish)	PC5	0.00524422724130123	4.38690810150234e-06	0.01228622642123	0.0456894045039491	○	Yes	No
ASTHMA_NONALLERG_FinnGen_FinnGenR7_1	Non-allergic asthma (mode)	FinnGen	European (Finnish)	PC6	-0.00172852530053326	4.318327404394e-06	0.40552288027653	0.704238013159977		Yes	No
ASTHMA_NONALLERG_FinnGen_FinnGenR7_1	Non-allergic asthma (mode)	FinnGen	European (Finnish)	PC7	-0.000511542502908533	4.17120485535326e-06	0.802226020839285	0.915738728877054		Yes	No
ASTHMA_NONALLERG_FinnGen_FinnGenR7_1	Non-allergic asthma (mode)	FinnGen	European (Finnish)	PC8	-0.0062186646710331	4.74578158336699e-06	0.0043092843115328	0.019535422212282	○	Yes	No
ASTHMA_NONALLERG_FinnGen_FinnGenR7_1	Non-allergic asthma (mode)	FinnGen	European (Finnish)	PC9	-0.00358108630112582	4.62110647141066e-06	0.0957387807844878	0.335085732745707		Yes	No
ASTHMA_NONALLERG_FinnGen_FinnGenR7_1	Non-allergic asthma (mode)	FinnGen	European (Finnish)	PC10	-0.00340239195825998	5.72074167559572e-06	0.154875545918035	0.47359257692607		Yes	No
ASTHMA_NONALLERG_FinnGen_FinnGenR7_1	Non-allergic asthma (mode)	FinnGen	European (Finnish)	PC11	-0.00112294552575488	4.54111059610527e-06	0.598221366914521	0.828697337093153		Yes	No
ASTHMA_NONALLERG_FinnGen_FinnGenR7_1	Non-allergic asthma (mode)	FinnGen	European (Finnish)	PC12	0.00679117098725245	4.53458696545053e-06	0.00142688729933334	0.00580511414087752	●	Yes	No
ASTHMA_NONALLERG_FinnGen_FinnGenR7_1	Non-allergic asthma (mode)	FinnGen	European (Finnish)	PC13	0.0159892294128756	4.86095647706586e-06	4.10212820888195e-13	2.32453931836644e-12	●	Yes	No
ASTR_Ferreira_29083406_1	Asthma-only vs. Rhinitis-only	Ferreira	European	PC1	0.00294902494365483	2.4952733688642e-05	0.554947083753554	0.722977274425816		No	No
ASTR_Ferreira_29083406_1	Asthma-only vs. Rhinitis-only	Ferreira	European	PC2	0.00080408756592674	2.28406727707928e-05	0.866388488356688	0.987047840650258		No	No
ASTR_Ferreira_29083406_1	Asthma-only vs. Rhinitis-only	Ferreira	European	PC3	0.00102929097807421	2.144673697889e-05	0.824112985272556	0.923006543505263		No	No
ASTR_Ferreira_29083406_1	Asthma-only vs. Rhinitis-only	Ferreira	European	PC4	0.00702174873859711	2.27488539225864e-05	0.140968057463201	0.392402312002829		No	No
ASTR_Ferreira_29083406_1	Asthma-only vs. Rhinitis-only	Ferreira	European	PC5	0.0127409468304922	1.94572711401444e-05	0.00387179274692752	0.0184299775335887	○	No	No
ASTR_Ferreira_29083406_1	Asthma-only vs. Rhinitis-only	Ferreira	European	PC6	0.00809578633727302	1.93105957616324e-05	0.0654307530250359	0.262469624344384		No	No
ASTR_Ferreira_29083406_1	Asthma-only vs. Rhinitis-only	Ferreira	European	PC7	0.00101730385023805	1.85912711834418e-05	0.813481517817969	0.916461396561634		No	No
ASTR_Ferreira_29083406_1	Asthma-only vs. Rhinitis-only	Ferreira	European	PC8	-0.00277064714804803	2.09703848212285e-05	0.545158035270627	0.716837637538173		No	No
ASTR_Ferreira_29083406_1	Asthma-only vs. Rhinitis-only	Ferreira	European	PC9	-0.00204167717106194	2.1487814284164e-05	0.659615376634666	0.908913465727018		No	No
ASTR_Ferreira_29083406_1	Asthma-only vs. Rhinitis-only	Ferreira	European	PC10	0.000142676540041532	2.62424941278807e-05	0.977780517942722	0.995058871913097		No	No
ASTR_Ferreira_29083406_1	Asthma-only vs. Rhinitis-only	Ferreira	European	PC11	0.00286216555776159	1.96256579552423e-05	0.518231071822831	0.779415281871072		No	No
ASTR_Ferreira_29083406_1	Asthma-only vs. Rhinitis-only	Ferreira	European	PC12	0.000806925374381852	1.94814746776227e-05	0.854939667039571	0.922792021566521		No	No
ASTR_Ferreira_29083406_1	Asthma-only vs. Rhinitis-only	Ferreira	European	PC13	0.0109788986362245	2.17768005060718e-05	0.0186389708219301	0.0389129390843804	○	No	No
AST_Anantharaman_22188591_1	Asthma	Anantharaman	East Asian (Chinese)	PC1	0.0385176920809581	0.0015238030302924	0.323777795244917	0.502013780249448		No	No
AST_Anantharaman_22188591_1	Asthma	Anantharaman	East Asian (Chinese)	PC2	0.00170636553133959	0.00115843973474803	0.960015330630992	0.999432946584658		No	No
AST_Anantharaman_22188591_1	Asthma	Anantharaman	East Asian (Chinese)	PC3	0.0137705752528613	0.00061078420304467	0.577393351685441	0.729016539528567		No	No
AST_Anantharaman_22188591_1	Asthma	Anantharaman	East Asian (Chinese)	PC4	0.0431893685893677	0.000813353207656887	0.129927369609329	0.370935051098122		No	No
AST_Anantharaman_22188591_1	Asthma	Anantharaman	East Asian (Chinese)	PC5	0.00104851977765963	0.00130566601138181	0.9768506023585	0.993637776873208		No	No
AST_Anantharaman_22188591_1	Asthma	Anantharaman	East Asian (Chinese)	PC6	0.00168215129166946	0.000552617091275729	0.942954360043748	0.977878595600924		No	No
AST_Anantharaman_22188591_1	Asthma	Anantharaman	East Asian (Chinese)	PC7	-0.0129492965026404	0.00119364230421866	0.707803121700685	0.883825922411958		No	No
AST_Anantharaman_22188591_1	Asthma	Anantharaman	East Asian (Chinese)	PC8	0.0190180751770098	0.00200834266858038	0.671293874462664	0.821429008339918		No	No
AST_Anantharaman_22188591_1	Asthma	Anantharaman	East Asian (Chinese)	PC9	-0.0124146103443914	0.0010976633888548	0.707874087904857	0.916335901515567		No	No
AST_Anantharaman_22188591_1	Asthma	Anantharaman	East Asian (Chinese)	PC10	0.0198635599043365	0.00280282137766628	0.707513950480054	0.9391836536713		No	No
AST_Anantharaman_22188591_1	Asthma	Anantharaman	East Asian (Chinese)	PC11	0.0101363246517708	0.00124802911726077	0.774169867763864	0.94006341085612		No	No
AST_Anantharaman_22188591_1	Asthma	Anantharaman	East Asian (Chinese)	PC12	0.00681247084052844	0.000999331430276196	0.829376503016588	0.907547621691715		No	No
AST_Anantharaman_22188591_1	Asthma	Anantharaman	East Asian (Chinese)	PC13	0.0194391290957148	0.000444223191378477	0.356367704952485	0.479183693664923		No	No
AST_Daya_30787307_1	Asthma	Daya	African	PC1	-0.00401969555866164	8.14276886265238e-05	0.655988549368744	0.786525313600811		No	No
AST_Daya_30787307_1	Asthma	Daya	African	PC2	0.00660883080221024	5.1515755113149e-05	0.357166715188874	0.710125427395126		No	No
AST_Daya_30787307_1	Asthma	Daya	African	PC3	0.00201013027169705	4.49711585750829e-05	0.764368923379591	0.878886868596635		No	No
AST_Daya_30787307_1	Asthma	Daya	African	PC4	0.000803398832458932	6.73065071645016e-05	0.921990220848269	0.986412647084448		No	No
AST_Daya_30787307_1	Asthma	Daya	African	PC5	0.00308517717931153	4.02812463385059e-05	0.626893855004049	0.84230706448395		No	No
AST_Daya_30787307_1	Asthma	Daya	African	PC6	0.00102347401737647	4.09002806449221e-05	0.872853879807114	0.949378742083532		No	No
AST_Daya_30787307_1	Asthma	Daya	African	PC7	-0.00786517098505481	4.61516207894702e-05	0.246966181925582	0.562468433476445		No	No
AST_Daya_30787307_1	Asthma	Daya	African	PC8	-0.0137804722696199	5.00020022285724e-05	0.0513176342337015	0.134215351072758		No	No
AST_Daya_30787307_1	Asthma	Daya	African	PC9	0.0010568350598843	5.98839505944549e-05	0.891371515775125	0.98392079259102		No	No
AST_Daya_30787307_1	Asthma	Daya	African	PC10	-0.00802802650904227	5.72895600244345e-05	0.28885014748584	0.664215798083381		No	No
AST_Daya_30787307_1	Asthma	Daya	African	PC11	0.00167979213149191	3.98547978129502e-05	0.790176179476018	0.947415268087115		No	No
AST_Daya_30787307_1	Asthma	Daya	African	PC12	0.00626365609236427	4.54379271382434e-05	0.352774973176867	0.525802577481137		No	No
AST_Daya_30787307_1	Asthma	Daya	African	PC13	0.0253319912635222	5.01741214569167e-05	0.000348541101448211	0.00100548826842029	●	No	No
AST_Demenais_29273806_2	Asthma	Demenais	Trans-ethnic (European + Asian + African + Hispanic/Latin American)	PC1	-0.00597344096802605	3.42263390901157e-06	0.00124300434416127	0.00418761985727406	●	Yes	No
AST_Demenais_29273806_2	Asthma	Demenais	Trans-ethnic (European + Asian + African + Hispanic/Latin American)	PC2	0.00557550856414909	3.1139607442511e-06	0.00158002380747087	0.010163396383191	○	Yes	No
AST_Demenais_29273806_2	Asthma	Demenais	Trans-ethnic (European + Asian + African + Hispanic/Latin American)	PC3	0.00105736617588913	2.94773172623079e-06	0.537987449348498	0.690248048220714		Yes	No
AST_Demenais_29273806_2	Asthma	Demenais	Trans-ethnic (European + Asian + African + Hispanic/Latin American)	PC4	-0.00198386271664359	3.12675876145643e-06	0.261893668347587	0.5825298417451		Yes	No
AST_Demenais_29273806_2	Asthma	Demenais	Trans-ethnic (European + Asian + African + Hispanic/Latin American)	PC5	0.00594410729592083	2.65806127759834e-06	0.000266462866039214	0.00187983607988164	●	Yes	No
AST_Demenais_29273806_2	Asthma	Demenais	Trans-ethnic (European + Asian + African + Hispanic/Latin American)	PC6	0.00674169798514072	2.69205362998508e-06	3.9751774938146e-05	0.000512520196154805	●	Yes	No
AST_Demenais_29273806_2	Asthma	Demenais	Trans-ethnic (European + Asian + African + Hispanic/Latin American)	PC7	-0.00684280388811097	2.54862540608414e-06	1.8168550902662e-05	0.000617730730690508	●	Yes	No
AST_Demenais_29273806_2	Asthma	Demenais	Trans-ethnic (European + Asian + African + Hispanic/Latin American)	PC8	0.00756691859536841	2.88490052036553e-06	8.38694013226057e-06	7.82781079010987e-05	●	Yes	No
AST_Demenais_29273806_2	Asthma	Demenais	Trans-ethnic (European + Asian + African + Hispanic/Latin American)	PC9	-0.00364064696898772	3.0119416992491e-06	0.0359265706090784	0.158343033425197		Yes	No
AST_Demenais_29273806_2	Asthma	Demenais	Trans-ethnic (European + Asian + African + Hispanic/Latin American)	PC10	-0.00680535068454538	3.5559149077092e-06	0.000307498287804275	0.00472158661273661	●	Yes	No
AST_Demenais_29273806_2	Asthma	Demenais	Trans-ethnic (European + Asian + African + Hispanic/Latin American)	PC11	-0.00803277708512038	2.73540418594109e-06	1.192660505974e-06	3.54816500527265e-05	●	Yes	No
AST_Demenais_29273806_2	Asthma	Demenais	Trans-ethnic (European + Asian + African + Hispanic/Latin American)	PC12	0.015747708587763	2.70593915671223e-06	1.03619896802977e-21	2.34871766086748e-20	●	Yes	No
AST_Demenais_29273806_2	Asthma	Demenais	Trans-ethnic (European + Asian + African + Hispanic/Latin American)	PC13	0.0473284408476458	2.9877705261488e-06	4.62393633586021e-165	7.3366456528982e-163	●	Yes	No
AST_Ishigaki_doi101101795948_1	Asthma	Ishigaki	East Asian (Japanese)	PC1	-0.00544703793569002	5.42578702533471e-05	0.459612896724022	0.630477633546497		Yes	No
AST_Ishigaki_doi101101795948_1	Asthma	Ishigaki	East Asian (Japanese)	PC2	-0.000623685836471675	3.04966781373458e-05	0.910079808185229	0.999432946584658		Yes	No
AST_Ishigaki_doi101101795948_1	Asthma	Ishigaki	East Asian (Japanese)	PC3	-0.00589981406898441	1.39206211159382e-05	0.113813830310981	0.216065723866997		Yes	No
AST_Ishigaki_doi101101795948_1	Asthma	Ishigaki	East Asian (Japanese)	PC4	-0.00902266911446271	1.19875126542764e-05	0.0091612752422344	0.0581435602040477		Yes	No
AST_Ishigaki_doi101101795948_1	Asthma	Ishigaki	East Asian (Japanese)	PC5	0.00690910936751887	1.27921394508106e-05	0.0533906151719984	0.163960856915298		Yes	No
AST_Ishigaki_doi101101795948_1	Asthma	Ishigaki	East Asian (Japanese)	PC6	-0.00525740322360876	3.19435390520367e-05	0.352263731334604	0.674057757290811		Yes	No
AST_Ishigaki_doi101101795948_1	Asthma	Ishigaki	East Asian (Japanese)	PC7	-0.00788608848056387	5.25029352309353e-05	0.276439218571348	0.597719598072079		Yes	No
AST_Ishigaki_doi101101795948_1	Asthma	Ishigaki	East Asian (Japanese)	PC8	0.00557594790843455	2.99104210143357e-05	0.307943136163006	0.51135692057715		Yes	No
AST_Ishigaki_doi101101795948_1	Asthma	Ishigaki	East Asian (Japanese)	PC9	0.00206284752380529	6.50925262992429e-05	0.79819575430533	0.947874402970872		Yes	No
AST_Ishigaki_doi101101795948_1	Asthma	Ishigaki	East Asian (Japanese)	PC10	0.000503439039019214	2.6103261424628e-05	0.921505862985339	0.995058871913097		Yes	No
AST_Ishigaki_doi101101795948_1	Asthma	Ishigaki	East Asian (Japanese)	PC11	0.000174109191372306	4.87236853700867e-05	0.98010029385883	0.992612212503836		Yes	No
AST_Ishigaki_doi101101795948_1	Asthma	Ishigaki	East Asian (Japanese)	PC12	0.0090908063300243	7.07820271859389e-05	0.279901719275681	0.447091336829611		Yes	No
AST_Ishigaki_doi101101795948_1	Asthma	Ishigaki	East Asian (Japanese)	PC13	0.0108734941905713	1.88505550925583e-05	0.012265255579327	0.0271367726038995	○	Yes	No
AST_Moffatt_20860503_1	Asthma	Moffatt	European	PC1	-0.00741173764576936	7.72075421650796e-06	0.00764378006957491	0.0211537169367306	○	Yes	No
AST_Moffatt_20860503_1	Asthma	Moffatt	European	PC2	0.00487805006517896	9.38629429555657e-06	0.111338496568057	0.373219185678839		Yes	No
AST_Moffatt_20860503_1	Asthma	Moffatt	European	PC3	-0.00327399680676431	7.51140785558733e-06	0.232248651053387	0.373480938856122		Yes	No
AST_Moffatt_20860503_1	Asthma	Moffatt	European	PC4	-0.00426819309581901	6.50212048845228e-06	0.0941600708808327	0.309104784408803		Yes	No
AST_Moffatt_20860503_1	Asthma	Moffatt	European	PC5	0.00354967432510692	6.63078360452225e-06	0.168049642226737	0.373792662149191		Yes	No
AST_Moffatt_20860503_1	Asthma	Moffatt	European	PC6	0.00853395692104717	7.01875089108947e-06	0.00127645643251624	0.011684485805341	○	Yes	No
AST_Moffatt_20860503_1	Asthma	Moffatt	European	PC7	-0.00524303778197141	6.13645041281107e-06	0.0342997796251735	0.211898612949842		Yes	No
AST_Moffatt_20860503_1	Asthma	Moffatt	European	PC8	0.00952553000155201	7.79152716429868e-06	0.000643602877955846	0.00364708297508313	●	Yes	No
AST_Moffatt_20860503_1	Asthma	Moffatt	European	PC9	-0.00331688466478823	7.05329420773155e-06	0.211694598403329	0.560110934598753		Yes	No
AST_Moffatt_20860503_1	Asthma	Moffatt	European	PC10	-0.00582427176767517	6.38231206316092e-06	0.0211423028628413	0.141742762855105		Yes	No
AST_Moffatt_20860503_1	Asthma	Moffatt	European	PC11	-0.00672563836312044	7.07668536955721e-06	0.0114635445744712	0.0924855460584456		Yes	No
AST_Moffatt_20860503_1	Asthma	Moffatt	European	PC12	0.0183789899784609	6.59295694281992e-06	8.19627117713176e-13	1.30047502677157e-11	●	Yes	No
AST_Moffatt_20860503_1	Asthma	Moffatt	European	PC13	0.0502940622624803	7.89772796883502e-06	1.25799814421906e-71	3.99204744432182e-70	●	Yes	No
AST_Myers_24824216_1	Asthma	Myers	European (North America)	PC1	-0.00736974036797629	6.64638625961926e-05	0.366005369074365	0.542339543436482		No	No
AST_Myers_24824216_1	Asthma	Myers	European (North America)	PC2	0.00212982328529623	6.71100321155587e-05	0.794874625726585	0.962973100163217		No	No
AST_Myers_24824216_1	Asthma	Myers	European (North America)	PC3	-0.00207950813146961	6.17274787679344e-05	0.791255879007595	0.898896893574261		No	No
AST_Myers_24824216_1	Asthma	Myers	European (North America)	PC4	-0.00329941657740425	6.4474877553347e-05	0.681141874608997	0.910740259308659		No	No
AST_Myers_24824216_1	Asthma	Myers	European (North America)	PC5	0.00809311952961356	5.62560182789562e-05	0.28057663562602	0.509692873161246		No	No
AST_Myers_24824216_1	Asthma	Myers	European (North America)	PC6	-0.00147277250696788	5.15871352634954e-05	0.837531146365449	0.932143237990963		No	No
AST_Myers_24824216_1	Asthma	Myers	European (North America)	PC7	-0.0124864635140492	5.08886272006519e-05	0.0800550287821296	0.334911978372296		No	No
AST_Myers_24824216_1	Asthma	Myers	European (North America)	PC8	0.00713475187069979	5.82936781907434e-05	0.350058418679904	0.555426024305448		No	No
AST_Myers_24824216_1	Asthma	Myers	European (North America)	PC9	0.00704544292868196	5.52087964481399e-05	0.343022968160551	0.679186410733301		No	No
AST_Myers_24824216_1	Asthma	Myers	European (North America)	PC10	0.00142518958637617	7.84100083268319e-05	0.872133975331417	0.995058871913097		No	No
AST_Myers_24824216_1	Asthma	Myers	European (North America)	PC11	0.000307811565200437	5.48525597624965e-05	0.966848626085589	0.99185333193263		No	No
AST_Myers_24824216_1	Asthma	Myers	European (North America)	PC12	0.00118625258798989	5.28037844214217e-05	0.870324127804398	0.928866109495277		No	No
AST_Myers_24824216_1	Asthma	Myers	European (North America)	PC13	0.0317477313623155	6.09280955311974e-05	4.75654145397478e-05	0.00015507628302	●	No	No
AST_Myers_24824216_2	Asthma	Myers	European (North America)	PC1	0.00753670438045269	6.77409989990532e-05	0.359821534797739	0.540299844049602		Yes	No
AST_Myers_24824216_2	Asthma	Myers	European (North America)	PC2	0.0191380790055366	6.83995849893159e-05	0.0206653095129545	0.0955018187200616		Yes	No
AST_Myers_24824216_2	Asthma	Myers	European (North America)	PC3	0.0110457753892142	6.29136031836984e-05	0.163743172082718	0.281378158524815		Yes	No
AST_Myers_24824216_2	Asthma	Myers	European (North America)	PC4	-0.00890730090968148	6.57137946125862e-05	0.271856194964952	0.590883784490033		Yes	No
AST_Myers_24824216_2	Asthma	Myers	European (North America)	PC5	-0.0025822516096953	5.73370058414841e-05	0.733087815091102	0.881186363594355		Yes	No
AST_Myers_24824216_2	Asthma	Myers	European (North America)	PC6	-0.000110187918906519	5.2578407900847e-05	0.987875785470654	0.992044037730024		Yes	No
AST_Myers_24824216_2	Asthma	Myers	European (North America)	PC7	-0.0116974769592265	5.18664776557844e-05	0.104325698762117	0.381992558544367		Yes	No
AST_Myers_24824216_2	Asthma	Myers	European (North America)	PC8	0.013272680814633	5.94138204088742e-05	0.0850826174964249	0.197557687455113		Yes	No
AST_Myers_24824216_2	Asthma	Myers	European (North America)	PC9	-0.0131292626037456	5.62696611187719e-05	0.0800730305402296	0.302498115374201		Yes	No
AST_Myers_24824216_2	Asthma	Myers	European (North America)	PC10	-0.00564518917437618	7.9916695902172e-05	0.527726589453121	0.887352860156785		Yes	No
AST_Myers_24824216_2	Asthma	Myers	European (North America)	PC11	-0.0114630960997535	5.59065791668213e-05	0.125251226402369	0.397463891783518		Yes	No
AST_Myers_24824216_2	Asthma	Myers	European (North America)	PC12	0.0106137516409125	5.38184355816036e-05	0.147957719503902	0.27618774307395		Yes	No
AST_Myers_24824216_2	Asthma	Myers	European (North America)	PC13	0.0421224045705385	6.20988593977609e-05	9.02719670767602e-08	3.7692505551349e-07	●	Yes	No
AST_Myers_24824216_3	Asthma	Myers	African (African Americans + Afro-Caribbean)	PC1	0.00730069285391219	9.26763326595092e-05	0.448231066064037	0.628246657062613		No	No
AST_Myers_24824216_3	Asthma	Myers	African (African Americans + Afro-Caribbean)	PC2	0.00374093150354726	0.000118301328463389	0.730890064013576	0.947972659662546		No	No
AST_Myers_24824216_3	Asthma	Myers	African (African Americans + Afro-Caribbean)	PC3	0.0065853832862343	9.20453098590565e-05	0.492457964938441	0.654093905805338		No	No
AST_Myers_24824216_3	Asthma	Myers	African (African Americans + Afro-Caribbean)	PC4	-0.00431215854679045	9.6780425491891e-05	0.661147256372844	0.904032345432421		No	No
AST_Myers_24824216_3	Asthma	Myers	African (African Americans + Afro-Caribbean)	PC5	0.00155022572134832	9.42613827691588e-05	0.873139670043857	0.947155283768386		No	No
AST_Myers_24824216_3	Asthma	Myers	African (African Americans + Afro-Caribbean)	PC6	-0.0110641576323381	9.1458801102051e-05	0.247302571903337	0.572269344940717		No	No
AST_Myers_24824216_3	Asthma	Myers	African (African Americans + Afro-Caribbean)	PC7	-0.00334333872132595	8.99634641149105e-05	0.724470516981769	0.883825922411958		No	No
AST_Myers_24824216_3	Asthma	Myers	African (African Americans + Afro-Caribbean)	PC8	-0.0113107139492347	9.42073257716164e-05	0.243886792655499	0.43931407390814		No	No
AST_Myers_24824216_3	Asthma	Myers	African (African Americans + Afro-Caribbean)	PC9	-0.0134317872598382	8.09620867794163e-05	0.135497349339063	0.416107988938026		No	No
AST_Myers_24824216_3	Asthma	Myers	African (African Americans + Afro-Caribbean)	PC10	-0.00618627402719265	0.000138508525147151	0.599136260970919	0.894254088010644		No	No
AST_Myers_24824216_3	Asthma	Myers	African (African Americans + Afro-Caribbean)	PC11	0.000465035603607817	8.6859621016876e-05	0.960204211238501	0.99185333193263		No	No
AST_Myers_24824216_3	Asthma	Myers	African (African Americans + Afro-Caribbean)	PC12	-0.00561773218613363	6.99041582449532e-05	0.501642548808522	0.652409435062449		No	No
AST_Myers_24824216_3	Asthma	Myers	African (African Americans + Afro-Caribbean)	PC13	-0.00451741305550775	0.000102678457729373	0.655734254241334	0.743165488140179		No	No
AST_Myers_24824216_4	Asthma	Myers	African (African Americans + Afro-Caribbean)	PC1	-0.0110624338258464	7.09460536407648e-05	0.189058838697351	0.325557894314716		No	No
AST_Myers_24824216_4	Asthma	Myers	African (African Americans + Afro-Caribbean)	PC2	0.00200599179032586	9.14768775522924e-05	0.833873536401077	0.977644835780573		No	No
AST_Myers_24824216_4	Asthma	Myers	African (African Americans + Afro-Caribbean)	PC3	0.000534318877154938	7.81462475537094e-05	0.951802763240266	0.987693143417528		No	No
AST_Myers_24824216_4	Asthma	Myers	African (African Americans + Afro-Caribbean)	PC4	-0.00215524325836823	7.7894512942627e-05	0.807077145217806	0.963470399475472		No	No
AST_Myers_24824216_4	Asthma	Myers	African (African Americans + Afro-Caribbean)	PC5	0.00913020165473871	8.15076088332202e-05	0.311871433025107	0.553920903432653		No	No
AST_Myers_24824216_4	Asthma	Myers	African (African Americans + Afro-Caribbean)	PC6	0.00793884248633051	7.85582235152213e-05	0.370414350138078	0.678143194868174		No	No
AST_Myers_24824216_4	Asthma	Myers	African (African Americans + Afro-Caribbean)	PC7	0.0113778559937439	7.06678173217983e-05	0.175904572717844	0.495049411277247		No	No
AST_Myers_24824216_4	Asthma	Myers	African (African Americans + Afro-Caribbean)	PC8	-0.00396617910708029	7.20731900151378e-05	0.6403701720387	0.798453726685907		No	No
AST_Myers_24824216_4	Asthma	Myers	African (African Americans + Afro-Caribbean)	PC9	0.00207715409068123	6.62188118364975e-05	0.798524444519579	0.947874402970872		No	No
AST_Myers_24824216_4	Asthma	Myers	African (African Americans + Afro-Caribbean)	PC10	-0.0108742698709264	0.000108333192168591	0.296130792413922	0.671229796138223		No	No
AST_Myers_24824216_4	Asthma	Myers	African (African Americans + Afro-Caribbean)	PC11	-0.000627826882173667	7.1591834963267e-05	0.940850667394183	0.99185333193263		No	No
AST_Myers_24824216_4	Asthma	Myers	African (African Americans + Afro-Caribbean)	PC12	0.0012122179151879	6.18306237894709e-05	0.877481570261142	0.931974298713882		No	No
AST_Myers_24824216_4	Asthma	Myers	African (African Americans + Afro-Caribbean)	PC13	0.0213990087474895	8.38253095805813e-05	0.0194259356700286	0.0403788007813695	○	No	No
AST_Myers_24824216_5	Asthma	Myers	Latin American (Latino)	PC1	-0.00876316821736046	9.37398028320912e-05	0.365409579617308	0.542339543436482		No	No
AST_Myers_24824216_5	Asthma	Myers	Latin American (Latino)	PC2	-0.0115123388905149	0.000120090260988873	0.293473158203845	0.642148062528411		No	No
AST_Myers_24824216_5	Asthma	Myers	Latin American (Latino)	PC3	0.00632119093720817	0.000108573968711672	0.544085203857863	0.69619504579662		No	No
AST_Myers_24824216_5	Asthma	Myers	Latin American (Latino)	PC4	-0.0152843738660703	0.000100946125341066	0.128195149325343	0.370935051098122		No	No
AST_Myers_24824216_5	Asthma	Myers	Latin American (Latino)	PC5	-0.00953989293134331	9.7140292274487e-05	0.333079500717515	0.576530335787408		No	No
AST_Myers_24824216_5	Asthma	Myers	Latin American (Latino)	PC6	0.00855883682567504	8.26118573909096e-05	0.346367372734132	0.674057757290811		No	No
AST_Myers_24824216_5	Asthma	Myers	Latin American (Latino)	PC7	0.0137060426416294	8.69990070740648e-05	0.14171066638367	0.443406758969048		No	No
AST_Myers_24824216_5	Asthma	Myers	Latin American (Latino)	PC8	-0.0183786340081643	0.000112014705678335	0.0824748140636922	0.19338921918383		No	No
AST_Myers_24824216_5	Asthma	Myers	Latin American (Latino)	PC9	-0.00118740579978433	8.62049565765153e-05	0.898236849929398	0.985162996696759		No	No
AST_Myers_24824216_5	Asthma	Myers	Latin American (Latino)	PC10	-0.00150272326798203	0.000131144189810947	0.895600211349806	0.995058871913097		No	No
AST_Myers_24824216_5	Asthma	Myers	Latin American (Latino)	PC11	-0.00657362882291822	0.000105387730124835	0.52195203995382	0.779415281871072		No	No
AST_Myers_24824216_5	Asthma	Myers	Latin American (Latino)	PC12	0.00702581337631975	0.000103400688543175	0.489608688077582	0.640257515178377		No	No
AST_Myers_24824216_5	Asthma	Myers	Latin American (Latino)	PC13	0.00977164307166991	0.000107796593033726	0.346621076645242	0.46872622864527		No	No
AST_Myers_24824216_6	Asthma	Myers	Latin American (Latino)	PC1	0.00270939345945744	0.000106886645336552	0.793270710335828	0.874066801203366		No	No
AST_Myers_24824216_6	Asthma	Myers	Latin American (Latino)	PC2	4.310290697568e-05	0.000136932708912178	0.997061051061635	0.999432946584658		No	No
AST_Myers_24824216_6	Asthma	Myers	Latin American (Latino)	PC3	-0.0044806131633911	0.000123801276894659	0.68717353285886	0.822316341149487		No	No
AST_Myers_24824216_6	Asthma	Myers	Latin American (Latino)	PC4	0.011562420158703	0.000115103641904993	0.281160644649848	0.602848949789764		No	No
AST_Myers_24824216_6	Asthma	Myers	Latin American (Latino)	PC5	0.00805287129546569	0.000110764047443436	0.444177228664812	0.697783369123599		No	No
AST_Myers_24824216_6	Asthma	Myers	Latin American (Latino)	PC6	-0.0060210174824164	9.41980251158909e-05	0.535015909873009	0.769388438367227		No	No
AST_Myers_24824216_6	Asthma	Myers	Latin American (Latino)	PC7	0.0068437747032095	9.92276421184397e-05	0.492060168339205	0.783491198207218		No	No
AST_Myers_24824216_6	Asthma	Myers	Latin American (Latino)	PC8	0.00940336595883544	0.000127724571170312	0.405384305479209	0.610642181671214		No	No
AST_Myers_24824216_6	Asthma	Myers	Latin American (Latino)	PC9	-0.0177976896744756	9.82950501437632e-05	0.0726317384398802	0.281741872621293		No	No
AST_Myers_24824216_6	Asthma	Myers	Latin American (Latino)	PC10	0.00372357004920031	0.00014953693181306	0.760748061652958	0.963074673794702		No	No
AST_Myers_24824216_6	Asthma	Myers	Latin American (Latino)	PC11	-0.0132250949330021	0.000120168173949062	0.2276496585265	0.533799199303517		No	No
AST_Myers_24824216_6	Asthma	Myers	Latin American (Latino)	PC12	-0.00547196870888357	0.000117902453279814	0.614300806831822	0.763465232511612		No	No
AST_Myers_24824216_6	Asthma	Myers	Latin American (Latino)	PC13	-0.00688602429929105	0.000122914875644906	0.53452931418349	0.65407700141733		No	No
AST_Sakaue_doi1011012020102320213652_1	Asthma	Sakaue	East Asian (Japanese)	PC1	0.00134314467595448	0.000243176311176368	0.931361859444771	0.94931101733557		Yes	No
AST_Sakaue_doi1011012020102320213652_1	Asthma	Sakaue	East Asian (Japanese)	PC2	0.0114453262209625	0.000449723811057022	0.589401525841472	0.860754796485862		Yes	No
AST_Sakaue_doi1011012020102320213652_1	Asthma	Sakaue	East Asian (Japanese)	PC3	-0.0139320829511182	0.000368082597281893	0.467729327308214	0.632497613064517		Yes	No
AST_Sakaue_doi1011012020102320213652_1	Asthma	Sakaue	East Asian (Japanese)	PC4	-0.00449539712089003	6.35753033353253e-05	0.572891337695701	0.857535461456458		Yes	No
AST_Sakaue_doi1011012020102320213652_1	Asthma	Sakaue	East Asian (Japanese)	PC5	0.0142276946176566	7.51825130842387e-05	0.100822881188177	0.260824410030284		Yes	No
AST_Sakaue_doi1011012020102320213652_1	Asthma	Sakaue	East Asian (Japanese)	PC6	-0.00765574365177178	3.15377501262248e-05	0.172807173115196	0.481729464220943		Yes	No
AST_Sakaue_doi1011012020102320213652_1	Asthma	Sakaue	East Asian (Japanese)	PC7	-0.00324993950454186	4.45963105102881e-05	0.626499169199299	0.849611408942639		Yes	No
AST_Sakaue_doi1011012020102320213652_1	Asthma	Sakaue	East Asian (Japanese)	PC8	0.0229825460129488	0.000652045900484429	0.368102004888375	0.56888491664567		Yes	No
AST_Sakaue_doi1011012020102320213652_1	Asthma	Sakaue	East Asian (Japanese)	PC9	-0.000787210736294706	6.98792130801742e-05	0.92497335142689	0.996125147690497		Yes	No
AST_Sakaue_doi1011012020102320213652_1	Asthma	Sakaue	East Asian (Japanese)	PC10	0.00140859370382224	4.75484009389056e-05	0.838137662191245	0.995058871913097		Yes	No
AST_Sakaue_doi1011012020102320213652_1	Asthma	Sakaue	East Asian (Japanese)	PC11	-0.00414771281415609	3.4461859217308e-05	0.479849785097934	0.766346031191228		Yes	No
AST_Sakaue_doi1011012020102320213652_1	Asthma	Sakaue	East Asian (Japanese)	PC12	0.0155142781942167	9.15024682963301e-05	0.104831882582299	0.212340323868827		Yes	No
AST_Sakaue_doi1011012020102320213652_1	Asthma	Sakaue	East Asian (Japanese)	PC13	0.0173484073014464	3.06547413381429e-05	0.00172815270144845	0.00449508571524296	●	Yes	No
ATD_Ishigaki_doi101101795948_1	Atopic Dermatitis	Ishigaki	East Asian (Japanese)	PC1	0.0130517867492794	0.000210216150460119	0.36801611876047	0.542339543436482		No	No
ATD_Ishigaki_doi101101795948_1	Atopic Dermatitis	Ishigaki	East Asian (Japanese)	PC2	0.0103741441943454	0.000121961095241697	0.347535330611762	0.703769917654938		No	No
ATD_Ishigaki_doi101101795948_1	Atopic Dermatitis	Ishigaki	East Asian (Japanese)	PC3	-9.78255355243811e-05	5.97324527364455e-05	0.989901066206505	0.994077863954212		No	No
ATD_Ishigaki_doi101101795948_1	Atopic Dermatitis	Ishigaki	East Asian (Japanese)	PC4	0.0137842931375914	4.98102271687944e-05	0.0508073425789576	0.201535792229865		No	No
ATD_Ishigaki_doi101101795948_1	Atopic Dermatitis	Ishigaki	East Asian (Japanese)	PC5	-0.00355079320614549	5.4607525040263e-05	0.63086738733821	0.84230706448395		No	No
ATD_Ishigaki_doi101101795948_1	Atopic Dermatitis	Ishigaki	East Asian (Japanese)	PC6	0.00165914304353934	0.000122272395822316	0.880729632408634	0.952789329605704		No	No
ATD_Ishigaki_doi101101795948_1	Atopic Dermatitis	Ishigaki	East Asian (Japanese)	PC7	0.0120487761763286	0.000201629645108326	0.396144457608585	0.717816911712716		No	No
ATD_Ishigaki_doi101101795948_1	Atopic Dermatitis	Ishigaki	East Asian (Japanese)	PC8	-0.00062025405207923	0.000114367836764377	0.953749728117002	0.967984798685912		No	No
ATD_Ishigaki_doi101101795948_1	Atopic Dermatitis	Ishigaki	East Asian (Japanese)	PC9	-0.00635024984808387	0.000257789706798131	0.692466168146747	0.915594155660699		No	No
ATD_Ishigaki_doi101101795948_1	Atopic Dermatitis	Ishigaki	East Asian (Japanese)	PC10	-0.0228019230490565	0.000104156582084734	0.0254678633759984	0.157437700869808		No	No
ATD_Ishigaki_doi101101795948_1	Atopic Dermatitis	Ishigaki	East Asian (Japanese)	PC11	-0.00111805029819021	0.000196126795236189	0.936368553529221	0.99185333193263		No	No
ATD_Ishigaki_doi101101795948_1	Atopic Dermatitis	Ishigaki	East Asian (Japanese)	PC12	0.0152925930258527	0.000272892657285158	0.354585351620683	0.525802577481137		No	No
ATD_Ishigaki_doi101101795948_1	Atopic Dermatitis	Ishigaki	East Asian (Japanese)	PC13	0.0145378405031447	7.49437496952548e-05	0.0930906515576565	0.158821326671844		No	No
ATD_Kubo_BBJ_1	Atopic Dermatitis	Kubo	East Asian (Japanese)	PC1	0.0130517867492794	0.000210216150460119	0.36801611876047	0.542339543436482		No	No
ATD_Kubo_BBJ_1	Atopic Dermatitis	Kubo	East Asian (Japanese)	PC2	0.0103741441943454	0.000121961095241697	0.347535330611762	0.703769917654938		No	No
ATD_Kubo_BBJ_1	Atopic Dermatitis	Kubo	East Asian (Japanese)	PC3	-9.78255355243811e-05	5.97324527364455e-05	0.989901066206505	0.994077863954212		No	No
ATD_Kubo_BBJ_1	Atopic Dermatitis	Kubo	East Asian (Japanese)	PC4	0.0137842931375914	4.98102271687944e-05	0.0508073425789576	0.201535792229865		No	No
ATD_Kubo_BBJ_1	Atopic Dermatitis	Kubo	East Asian (Japanese)	PC5	-0.00355079320614549	5.4607525040263e-05	0.63086738733821	0.84230706448395		No	No
ATD_Kubo_BBJ_1	Atopic Dermatitis	Kubo	East Asian (Japanese)	PC6	0.00165914304353934	0.000122272395822316	0.880729632408634	0.952789329605704		No	No
ATD_Kubo_BBJ_1	Atopic Dermatitis	Kubo	East Asian (Japanese)	PC7	0.0120487761763286	0.000201629645108326	0.396144457608585	0.717816911712716		No	No
ATD_Kubo_BBJ_1	Atopic Dermatitis	Kubo	East Asian (Japanese)	PC8	-0.00062025405207923	0.000114367836764377	0.953749728117002	0.967984798685912		No	No
ATD_Kubo_BBJ_1	Atopic Dermatitis	Kubo	East Asian (Japanese)	PC9	-0.00635024984808387	0.000257789706798131	0.692466168146747	0.915594155660699		No	No
ATD_Kubo_BBJ_1	Atopic Dermatitis	Kubo	East Asian (Japanese)	PC10	-0.0228019230490565	0.000104156582084734	0.0254678633759984	0.157437700869808		No	No
ATD_Kubo_BBJ_1	Atopic Dermatitis	Kubo	East Asian (Japanese)	PC11	-0.00111805029819021	0.000196126795236189	0.936368553529221	0.99185333193263		No	No
ATD_Kubo_BBJ_1	Atopic Dermatitis	Kubo	East Asian (Japanese)	PC12	0.0152925930258527	0.000272892657285158	0.354585351620683	0.525802577481137		No	No
ATD_Kubo_BBJ_1	Atopic Dermatitis	Kubo	East Asian (Japanese)	PC13	0.0145378405031447	7.49437496952548e-05	0.0930906515576565	0.158821326671844		No	No
ATD_Paternoster_26482879_1	Atopic Dermatitis	Paternoster	Trans-ethnic	PC1	-0.00756901429166398	7.08605901710824e-06	0.00446359456599977	0.013532936391184	○	Yes	Yes
ATD_Paternoster_26482879_1	Atopic Dermatitis	Paternoster	Trans-ethnic	PC2	0.0117376119971368	6.42131443110673e-06	3.62164518022429e-06	4.42026437381221e-05	●	Yes	Yes
ATD_Paternoster_26482879_1	Atopic Dermatitis	Paternoster	Trans-ethnic	PC3	-0.0026337298636892	6.05375485584117e-06	0.284425201964573	0.43116686667241		Yes	Yes
ATD_Paternoster_26482879_1	Atopic Dermatitis	Paternoster	Trans-ethnic	PC4	0.00317709120365257	6.41751112338956e-06	0.209790758973714	0.504786710995348		Yes	Yes
ATD_Paternoster_26482879_1	Atopic Dermatitis	Paternoster	Trans-ethnic	PC5	-0.00682091928873705	5.43388402960011e-06	0.00343251263556761	0.0170195418180227	○	Yes	Yes
ATD_Paternoster_26482879_1	Atopic Dermatitis	Paternoster	Trans-ethnic	PC6	0.00747213340730661	5.36055487056018e-06	0.00124963047697164	0.0116632177850686	○	Yes	Yes
ATD_Paternoster_26482879_1	Atopic Dermatitis	Paternoster	Trans-ethnic	PC7	0.00123845889995546	5.16919286428605e-06	0.585948773943573	0.83130562155487		Yes	Yes
ATD_Paternoster_26482879_1	Atopic Dermatitis	Paternoster	Trans-ethnic	PC8	0.00601539888196055	6.06546976288574e-06	0.0145864665718477	0.052204196151876		Yes	Yes
ATD_Paternoster_26482879_1	Atopic Dermatitis	Paternoster	Trans-ethnic	PC9	0.00150216539656664	6.1006593237772e-06	0.543070668023206	0.828530890958481		Yes	Yes
ATD_Paternoster_26482879_1	Atopic Dermatitis	Paternoster	Trans-ethnic	PC10	-0.0117858137391281	7.15049871916451e-06	1.04575079107968e-05	0.000191452837136126	●	Yes	Yes
ATD_Paternoster_26482879_1	Atopic Dermatitis	Paternoster	Trans-ethnic	PC11	-0.0029382286770246	5.50115805180179e-06	0.210302877517522	0.511001560253807		Yes	Yes
ATD_Paternoster_26482879_1	Atopic Dermatitis	Paternoster	Trans-ethnic	PC12	0.00611199225869535	5.52953588301681e-06	0.00934433395843859	0.0301845423813161	○	Yes	Yes
ATD_Paternoster_26482879_1	Atopic Dermatitis	Paternoster	Trans-ethnic	PC13	0.019055488548596	5.9052686849723e-06	4.45124878817742e-15	2.68201825718032e-14	●	Yes	Yes
ATD_Sakaue_doi1011012020102320213652_1	Atopic Dermatitis	Sakaue	East Asian (Japanese)	PC1	-0.0252722855988258	0.00122833959769518	0.47085841119194	0.641861401130695		No	No
ATD_Sakaue_doi1011012020102320213652_1	Atopic Dermatitis	Sakaue	East Asian (Japanese)	PC2	-0.0247508864263774	0.00235942390005661	0.610365967881241	0.872746308416014		No	No
ATD_Sakaue_doi1011012020102320213652_1	Atopic Dermatitis	Sakaue	East Asian (Japanese)	PC3	0.0324344331248561	0.00191779535584652	0.458913798848929	0.624122766434544		No	No
ATD_Sakaue_doi1011012020102320213652_1	Atopic Dermatitis	Sakaue	East Asian (Japanese)	PC4	-0.0122445054187756	0.000313540887166741	0.489249408315265	0.805822554872201		No	No
ATD_Sakaue_doi1011012020102320213652_1	Atopic Dermatitis	Sakaue	East Asian (Japanese)	PC5	-0.0259516729104736	0.000366404334624896	0.175173315478633	0.382362236312936		No	No
ATD_Sakaue_doi1011012020102320213652_1	Atopic Dermatitis	Sakaue	East Asian (Japanese)	PC6	0.0170834428484481	0.000120275891030246	0.119302434477488	0.40761620338794		No	No
ATD_Sakaue_doi1011012020102320213652_1	Atopic Dermatitis	Sakaue	East Asian (Japanese)	PC7	-0.00244071811557932	0.000169034625137164	0.851089630979381	0.932484220741427		No	No
ATD_Sakaue_doi1011012020102320213652_1	Atopic Dermatitis	Sakaue	East Asian (Japanese)	PC8	-0.0355446931915812	0.0034352387278535	0.544214762449779	0.716837637538173		No	No
ATD_Sakaue_doi1011012020102320213652_1	Atopic Dermatitis	Sakaue	East Asian (Japanese)	PC9	-0.0189887337900115	0.000286217757495764	0.261692337894103	0.616438059707489		No	No
ATD_Sakaue_doi1011012020102320213652_1	Atopic Dermatitis	Sakaue	East Asian (Japanese)	PC10	-0.0264301219714633	0.000215441154465803	0.0717544481516105	0.299606292282163		No	No
ATD_Sakaue_doi1011012020102320213652_1	Atopic Dermatitis	Sakaue	East Asian (Japanese)	PC11	-0.00795944875834135	0.000120827360851417	0.469002503386366	0.761928981610615		No	No
ATD_Sakaue_doi1011012020102320213652_1	Atopic Dermatitis	Sakaue	East Asian (Japanese)	PC12	0.00346611745488953	0.000390205750459606	0.860712383816247	0.924227369528504		No	No
ATD_Sakaue_doi1011012020102320213652_1	Atopic Dermatitis	Sakaue	East Asian (Japanese)	PC13	0.0165698527190466	0.000114196724063594	0.121004382324106	0.197931566963142		No	No
ATOPIC_STRICT_FinnGen_FinnGenR7_1	Atopic dermatitis, strict definition	FinnGen	European (Finnish)	PC1	-0.01550236054599	5.85776033573045e-06	1.50181992619632e-10	8.93582856086811e-10	●	Yes	No
ATOPIC_STRICT_FinnGen_FinnGenR7_1	Atopic dermatitis, strict definition	FinnGen	European (Finnish)	PC2	0.00725418403158273	5.82823930312638e-06	0.00265729477281762	0.0160519088602854	○	Yes	No
ATOPIC_STRICT_FinnGen_FinnGenR7_1	Atopic dermatitis, strict definition	FinnGen	European (Finnish)	PC3	-0.00807933614597967	5.52053423864693e-06	0.000584671281462088	0.00207689201474593	●	Yes	No
ATOPIC_STRICT_FinnGen_FinnGenR7_1	Atopic dermatitis, strict definition	FinnGen	European (Finnish)	PC4	0.00589973080678936	5.34835561062638e-06	0.0107393328137529	0.0647078787259035		Yes	No
ATOPIC_STRICT_FinnGen_FinnGenR7_1	Atopic dermatitis, strict definition	FinnGen	European (Finnish)	PC5	-0.00801581303743187	4.99987939191996e-06	0.000337305843062374	0.00222996640691236	●	Yes	No
ATOPIC_STRICT_FinnGen_FinnGenR7_1	Atopic dermatitis, strict definition	FinnGen	European (Finnish)	PC6	0.00962626111105621	4.91097308443746e-06	1.40013248705774e-05	0.000208269707449839	●	Yes	No
ATOPIC_STRICT_FinnGen_FinnGenR7_1	Atopic dermatitis, strict definition	FinnGen	European (Finnish)	PC7	0.00184307833629974	4.7380897766426e-06	0.397148671784362	0.717816911712716		Yes	No
ATOPIC_STRICT_FinnGen_FinnGenR7_1	Atopic dermatitis, strict definition	FinnGen	European (Finnish)	PC8	0.00920930906160249	5.40221583376854e-06	7.42489824661043e-05	0.000543731010059472	●	Yes	No
ATOPIC_STRICT_FinnGen_FinnGenR7_1	Atopic dermatitis, strict definition	FinnGen	European (Finnish)	PC9	-0.00112565227025182	5.2594056403807e-06	0.623542837915083	0.879154552016476		Yes	No
ATOPIC_STRICT_FinnGen_FinnGenR7_1	Atopic dermatitis, strict definition	FinnGen	European (Finnish)	PC10	0.000140882696512612	6.5044779120884e-06	0.955947488758776	0.995058871913097		Yes	No
ATOPIC_STRICT_FinnGen_FinnGenR7_1	Atopic dermatitis, strict definition	FinnGen	European (Finnish)	PC11	-0.00107067517329829	5.1590572242139e-06	0.637368304662829	0.845090008410882		Yes	No
ATOPIC_STRICT_FinnGen_FinnGenR7_1	Atopic dermatitis, strict definition	FinnGen	European (Finnish)	PC12	0.00663700268701078	5.1572154141989e-06	0.00347159812515739	0.0126143565463734	○	Yes	No
ATOPIC_STRICT_FinnGen_FinnGenR7_1	Atopic dermatitis, strict definition	FinnGen	European (Finnish)	PC13	0.0213382180223531	5.49501712206931e-06	8.80558508797569e-20	7.62083363977532e-19	●	Yes	No
ATOPIC_STRICT_REIMB_FinnGen_FinnGenR7_1	Atopic dermatitis, strict definition with reimbursement	FinnGen	European (Finnish)	PC1	-0.0149065729001602	5.60183518028996e-06	3.0122895232485e-10	1.74859733300767e-09	●	Yes	No
ATOPIC_STRICT_REIMB_FinnGen_FinnGenR7_1	Atopic dermatitis, strict definition with reimbursement	FinnGen	European (Finnish)	PC2	0.00703702811079895	5.57474050870083e-06	0.00287856713528838	0.0169160241530527	○	Yes	No
ATOPIC_STRICT_REIMB_FinnGen_FinnGenR7_1	Atopic dermatitis, strict definition with reimbursement	FinnGen	European (Finnish)	PC3	-0.00815691927995479	5.28109079507264e-06	0.000385997409012589	0.00139193005068176	●	Yes	No
ATOPIC_STRICT_REIMB_FinnGen_FinnGenR7_1	Atopic dermatitis, strict definition with reimbursement	FinnGen	European (Finnish)	PC4	0.00636445590283429	5.11669777131306e-06	0.00489861540694509	0.0388623488950977	○	Yes	No
ATOPIC_STRICT_REIMB_FinnGen_FinnGenR7_1	Atopic dermatitis, strict definition with reimbursement	FinnGen	European (Finnish)	PC5	-0.00781693738494618	4.78529098268854e-06	0.00035236671799337	0.00229762407897047	●	Yes	No
ATOPIC_STRICT_REIMB_FinnGen_FinnGenR7_1	Atopic dermatitis, strict definition with reimbursement	FinnGen	European (Finnish)	PC6	0.00944961498109483	4.69709331467757e-06	1.2998471162133e-05	0.000199589428166945	●	Yes	No
ATOPIC_STRICT_REIMB_FinnGen_FinnGenR7_1	Atopic dermatitis, strict definition with reimbursement	FinnGen	European (Finnish)	PC7	0.00286870447028915	4.53224336572476e-06	0.177818828669124	0.495049411277247		Yes	No
ATOPIC_STRICT_REIMB_FinnGen_FinnGenR7_1	Atopic dermatitis, strict definition with reimbursement	FinnGen	European (Finnish)	PC8	0.00914959383630051	5.16662975399627e-06	5.69029674928541e-05	0.000425971835581419	●	Yes	No
ATOPIC_STRICT_REIMB_FinnGen_FinnGenR7_1	Atopic dermatitis, strict definition with reimbursement	FinnGen	European (Finnish)	PC9	-0.0012552218124445	5.03134312554024e-06	0.575751598419753	0.848476039776478		Yes	No
ATOPIC_STRICT_REIMB_FinnGen_FinnGenR7_1	Atopic dermatitis, strict definition with reimbursement	FinnGen	European (Finnish)	PC10	-0.000633733632402078	6.22267313992028e-06	0.799457354402717	0.987686054987299		Yes	No
ATOPIC_STRICT_REIMB_FinnGen_FinnGenR7_1	Atopic dermatitis, strict definition with reimbursement	FinnGen	European (Finnish)	PC11	-0.000631544077451286	4.93576071719552e-06	0.776205687350836	0.940137168394397		Yes	No
ATOPIC_STRICT_REIMB_FinnGen_FinnGenR7_1	Atopic dermatitis, strict definition with reimbursement	FinnGen	European (Finnish)	PC12	0.00598642361832464	4.93456689312735e-06	0.00704094035463886	0.0241114216461014	○	Yes	No
ATOPIC_STRICT_REIMB_FinnGen_FinnGenR7_1	Atopic dermatitis, strict definition with reimbursement	FinnGen	European (Finnish)	PC13	0.0222762547252599	5.26101000804841e-06	2.68087982865769e-22	2.50215450674718e-21	●	Yes	No
AUTOIMMUNE_HYPERTHYROIDISM_FinnGen_FinnGenR7_1	Autoimmune hyperthyroidism	FinnGen	European (Finnish)	PC1	0.0360974416639638	3.03183079750039e-05	5.53541802673904e-11	3.33526453256681e-10	●	Yes	No
AUTOIMMUNE_HYPERTHYROIDISM_FinnGen_FinnGenR7_1	Autoimmune hyperthyroidism	FinnGen	European (Finnish)	PC2	-0.00370984937654871	3.085402463335e-05	0.50420830236547	0.83624791611834		Yes	No
AUTOIMMUNE_HYPERTHYROIDISM_FinnGen_FinnGenR7_1	Autoimmune hyperthyroidism	FinnGen	European (Finnish)	PC3	-0.0215950928881638	2.92318537293607e-05	6.49203838629354e-05	0.000261882226430146	●	Yes	No
AUTOIMMUNE_HYPERTHYROIDISM_FinnGen_FinnGenR7_1	Autoimmune hyperthyroidism	FinnGen	European (Finnish)	PC4	-0.00240334580062486	2.80101687421605e-05	0.649751661912925	0.904032345432421		Yes	No
AUTOIMMUNE_HYPERTHYROIDISM_FinnGen_FinnGenR7_1	Autoimmune hyperthyroidism	FinnGen	European (Finnish)	PC5	-0.00454883021675126	2.66999190057971e-05	0.378681385062187	0.637636867687507		Yes	No
AUTOIMMUNE_HYPERTHYROIDISM_FinnGen_FinnGenR7_1	Autoimmune hyperthyroidism	FinnGen	European (Finnish)	PC6	-0.00671343645125211	2.62058645567404e-05	0.189711996632607	0.510619013591193		Yes	No
AUTOIMMUNE_HYPERTHYROIDISM_FinnGen_FinnGenR7_1	Autoimmune hyperthyroidism	FinnGen	European (Finnish)	PC7	0.000311376256366886	2.51228772601815e-05	0.950465065057217	0.96465111080434		Yes	No
AUTOIMMUNE_HYPERTHYROIDISM_FinnGen_FinnGenR7_1	Autoimmune hyperthyroidism	FinnGen	European (Finnish)	PC8	-0.0215159817793286	2.85927381346818e-05	5.72735241117874e-05	0.000425971835581419	●	Yes	No
AUTOIMMUNE_HYPERTHYROIDISM_FinnGen_FinnGenR7_1	Autoimmune hyperthyroidism	FinnGen	European (Finnish)	PC9	-0.0107459164360036	2.77838257139063e-05	0.0414827375607635	0.179507118899304		Yes	No
AUTOIMMUNE_HYPERTHYROIDISM_FinnGen_FinnGenR7_1	Autoimmune hyperthyroidism	FinnGen	European (Finnish)	PC10	0.00708049251598412	3.47251941896485e-05	0.229538696930294	0.593806629015326		Yes	No
AUTOIMMUNE_HYPERTHYROIDISM_FinnGen_FinnGenR7_1	Autoimmune hyperthyroidism	FinnGen	European (Finnish)	PC11	0.0175671599638745	2.74973065212979e-05	0.000807852982120962	0.0109868005568451	○	Yes	No
AUTOIMMUNE_HYPERTHYROIDISM_FinnGen_FinnGenR7_1	Autoimmune hyperthyroidism	FinnGen	European (Finnish)	PC12	-0.0199578313080582	2.74532464721472e-05	0.000139502642283814	0.000746104019405567	●	Yes	No
AUTOIMMUNE_HYPERTHYROIDISM_FinnGen_FinnGenR7_1	Autoimmune hyperthyroidism	FinnGen	European (Finnish)	PC13	0.0175656333250354	2.94117359210292e-05	0.00119972986925457	0.00320826639193919	●	Yes	No
BEHD_Sakaue_doi1011012020102320213652_1	Behçet's disease	Sakaue	East Asian (Japanese)	PC1	-0.0446840295728551	0.0586367969480862	0.853597618178692	0.903952581611772		No	No
BEHD_Sakaue_doi1011012020102320213652_1	Behçet's disease	Sakaue	East Asian (Japanese)	PC2	-0.000389254861433829	0.114399948053574	0.999081749661316	0.999432946584658		No	No
BEHD_Sakaue_doi1011012020102320213652_1	Behçet's disease	Sakaue	East Asian (Japanese)	PC3	0.0202773182097057	0.0932187395254698	0.947048313834342	0.986422313753056		No	No
BEHD_Sakaue_doi1011012020102320213652_1	Behçet's disease	Sakaue	East Asian (Japanese)	PC4	0.0209955742078792	0.0150379750828805	0.864057420671992	0.986412647084448		No	No
BEHD_Sakaue_doi1011012020102320213652_1	Behçet's disease	Sakaue	East Asian (Japanese)	PC5	-0.0545974948989187	0.0173018854442672	0.678087403279986	0.858815152824929		No	No
BEHD_Sakaue_doi1011012020102320213652_1	Behçet's disease	Sakaue	East Asian (Japanese)	PC6	0.049178377304743	0.00524612916656034	0.497152789931981	0.740920660168392		No	No
BEHD_Sakaue_doi1011012020102320213652_1	Behçet's disease	Sakaue	East Asian (Japanese)	PC7	-0.069135931284433	0.00703931712776992	0.409927332527595	0.725373272428012		No	No
BEHD_Sakaue_doi1011012020102320213652_1	Behçet's disease	Sakaue	East Asian (Japanese)	PC8	-0.0843840435599585	0.166916515718077	0.836366706712598	0.917487008199756		No	No
BEHD_Sakaue_doi1011012020102320213652_1	Behçet's disease	Sakaue	East Asian (Japanese)	PC9	-0.0136580806644896	0.0123116236049317	0.902033756826648	0.987053030458585		No	No
BEHD_Sakaue_doi1011012020102320213652_1	Behçet's disease	Sakaue	East Asian (Japanese)	PC10	-0.0352628411845245	0.00986226843538836	0.722528017615731	0.9391836536713		No	No
BEHD_Sakaue_doi1011012020102320213652_1	Behçet's disease	Sakaue	East Asian (Japanese)	PC11	0.00531728744098772	0.00451979377448245	0.936959697185093	0.99185333193263		No	No
BEHD_Sakaue_doi1011012020102320213652_1	Behçet's disease	Sakaue	East Asian (Japanese)	PC12	0.0532779520253484	0.0174873885829863	0.6870301349562	0.818219008106574		No	No
BEHD_Sakaue_doi1011012020102320213652_1	Behçet's disease	Sakaue	East Asian (Japanese)	PC13	-0.0338243824650095	0.00534322362203257	0.643557496080611	0.733762771074871		No	No
BSC_Kuiper_24957906_1	Birdshot Corioretinopathy	Kuiper	European	PC1	0.0187358939229685	0.000566962327801654	0.431363985608789	0.616604375825176		No	No
BSC_Kuiper_24957906_1	Birdshot Corioretinopathy	Kuiper	European	PC2	-0.00119589264825307	0.000773911438609496	0.965711153041286	0.999432946584658		No	No
BSC_Kuiper_24957906_1	Birdshot Corioretinopathy	Kuiper	European	PC3	0.0143227507367094	0.000513042489971073	0.527165576301685	0.68373518888175		No	No
BSC_Kuiper_24957906_1	Birdshot Corioretinopathy	Kuiper	European	PC4	0.0146669078668109	0.00051950439345694	0.519904135718699	0.836062056088178		No	No
BSC_Kuiper_24957906_1	Birdshot Corioretinopathy	Kuiper	European	PC5	-0.00040772742623499	0.00047004118727607	0.984995676101301	0.993637776873208		No	No
BSC_Kuiper_24957906_1	Birdshot Corioretinopathy	Kuiper	European	PC6	0.00263446737302122	0.000444019472581082	0.900504908768555	0.960560749207185		No	No
BSC_Kuiper_24957906_1	Birdshot Corioretinopathy	Kuiper	European	PC7	-0.0364303916561657	0.000411837523661896	0.0726297121439963	0.322329422170085		No	No
BSC_Kuiper_24957906_1	Birdshot Corioretinopathy	Kuiper	European	PC8	-0.0156827075415453	0.000477977639565209	0.473172274086299	0.660498540953309		No	No
BSC_Kuiper_24957906_1	Birdshot Corioretinopathy	Kuiper	European	PC9	0.0383744708586422	0.000488734134598439	0.0825946939565211	0.309567514356725		No	No
BSC_Kuiper_24957906_1	Birdshot Corioretinopathy	Kuiper	European	PC10	0.0151029186299272	0.000574216612850769	0.528521393330837	0.887352860156785		No	No
BSC_Kuiper_24957906_1	Birdshot Corioretinopathy	Kuiper	European	PC11	0.0313150689483027	0.000495939532678515	0.159672516152035	0.457418454311376		No	No
BSC_Kuiper_24957906_1	Birdshot Corioretinopathy	Kuiper	European	PC12	-0.0333290715346965	0.000429688843734445	0.107867510397545	0.217563283683184		No	No
BSC_Kuiper_24957906_1	Birdshot Corioretinopathy	Kuiper	European	PC13	-0.0179852600335375	0.0005663822392596	0.449816054765997	0.572493160611269		No	No
CDP_Lee_28067912_1	Poor Crohn's Disease Prognosis	Lee	European	PC1	-0.0255232986243449	8.0957452101964e-05	0.00455871031392758	0.0136474598077329	○	Yes	No
CDP_Lee_28067912_1	Poor Crohn's Disease Prognosis	Lee	European	PC2	0.00280642272217523	6.92596259016665e-05	0.735951241143577	0.951936931479192		Yes	No
CDP_Lee_28067912_1	Poor Crohn's Disease Prognosis	Lee	European	PC3	-0.0173978128700295	6.9314337967319e-05	0.0366451147944142	0.0830622602006722		Yes	No
CDP_Lee_28067912_1	Poor Crohn's Disease Prognosis	Lee	European	PC4	0.0219159169356531	7.31870442553675e-05	0.0104136003486063	0.0635496636658538		Yes	No
CDP_Lee_28067912_1	Poor Crohn's Disease Prognosis	Lee	European	PC5	-0.0269820096064765	6.14348314389852e-05	0.000576481975947972	0.00351801821219532	●	Yes	No
CDP_Lee_28067912_1	Poor Crohn's Disease Prognosis	Lee	European	PC6	0.0126773118757572	6.15617119275683e-05	0.106150254170593	0.374277933223721		Yes	No
CDP_Lee_28067912_1	Poor Crohn's Disease Prognosis	Lee	European	PC7	-0.00710570726361652	5.81581025401841e-05	0.351462639280274	0.674079483744237		Yes	No
CDP_Lee_28067912_1	Poor Crohn's Disease Prognosis	Lee	European	PC8	0.015992403426939	6.81015924033486e-05	0.0526333872407593	0.13690432965356		Yes	No
CDP_Lee_28067912_1	Poor Crohn's Disease Prognosis	Lee	European	PC9	0.00350423535947528	6.87564126555954e-05	0.672582035245592	0.908913465727018		Yes	No
CDP_Lee_28067912_1	Poor Crohn's Disease Prognosis	Lee	European	PC10	-0.0259442514944028	8.11338379873453e-05	0.00397276780313654	0.0385926015161835	○	Yes	No
CDP_Lee_28067912_1	Poor Crohn's Disease Prognosis	Lee	European	PC11	-0.0116804993127288	6.17686305422419e-05	0.137226078402134	0.416517184122233		Yes	No
CDP_Lee_28067912_1	Poor Crohn's Disease Prognosis	Lee	European	PC12	-0.0032935679739094	6.11959339111285e-05	0.673738622434546	0.816395140300766		Yes	No
CDP_Lee_28067912_1	Poor Crohn's Disease Prognosis	Lee	European	PC13	0.00822522895654413	6.81696985425798e-05	0.31914654809471	0.439057100847058		Yes	No
CD_Brant_27693347_1	Crohn's Disease	Brant	African (African Americans)	PC1	-0.0585675454571578	6.05308647878945e-05	5.15988443227123e-14	3.72137119660774e-13	●	Yes	No
CD_Brant_27693347_1	Crohn's Disease	Brant	African (African Americans)	PC2	0.00984542391203689	7.32753720794838e-05	0.250081092137164	0.5899449092125		Yes	No
CD_Brant_27693347_1	Crohn's Disease	Brant	African (African Americans)	PC3	-0.0531285378959418	5.43556373363989e-05	5.75400882853548e-13	4.41759387481111e-12	●	Yes	No
CD_Brant_27693347_1	Crohn's Disease	Brant	African (African Americans)	PC4	0.00359609242004637	6.80635515589044e-05	0.662918991042945	0.904032345432421		Yes	No
CD_Brant_27693347_1	Crohn's Disease	Brant	African (African Americans)	PC5	-0.0260952999357895	5.89945658062707e-05	0.00068010765579166	0.00409786385008646	●	Yes	No
CD_Brant_27693347_1	Crohn's Disease	Brant	African (African Americans)	PC6	-0.00618878479114842	6.06896680292743e-05	0.426953274206524	0.718126355202493		Yes	No
CD_Brant_27693347_1	Crohn's Disease	Brant	African (African Americans)	PC7	-0.00365300718264467	6.03901954538724e-05	0.638301315771034	0.855863172695809		Yes	No
CD_Brant_27693347_1	Crohn's Disease	Brant	African (African Americans)	PC8	-0.00293006516594365	5.66905747251559e-05	0.697161996899452	0.842256625695785		Yes	No
CD_Brant_27693347_1	Crohn's Disease	Brant	African (African Americans)	PC9	-0.0077911863790098	6.5673908305994e-05	0.336347696711052	0.67752520650284		Yes	No
CD_Brant_27693347_1	Crohn's Disease	Brant	African (African Americans)	PC10	0.00108690647404889	7.49402220594027e-05	0.900084031201771	0.995058871913097		Yes	No
CD_Brant_27693347_1	Crohn's Disease	Brant	African (African Americans)	PC11	0.00569035189457249	6.61221731874076e-05	0.484060641939762	0.768042885211089		Yes	No
CD_Brant_27693347_1	Crohn's Disease	Brant	African (African Americans)	PC12	-0.0335395740576476	7.12860778752132e-05	7.11460714344949e-05	0.000403161071462138	●	Yes	No
CD_Brant_27693347_1	Crohn's Disease	Brant	African (African Americans)	PC13	0.0357852340707769	6.06244697206293e-05	4.30681630188916e-06	1.52988399977555e-05	●	Yes	No
CD_Liu_26192919_1	Crohn's Disease	Liu	European	PC1	-0.0959539980378556	1.30374005417322e-05	1.33307701172589e-155	1.58636164395381e-153	●	Yes	No
CD_Liu_26192919_1	Crohn's Disease	Liu	European	PC2	0.00945067804182125	1.15004010865938e-05	0.00532306117247485	0.029123874920667	○	Yes	No
CD_Liu_26192919_1	Crohn's Disease	Liu	European	PC3	-0.0893406317562897	1.09131966769421e-05	4.4775229567004e-161	7.1043364246313e-159	●	Yes	No
CD_Liu_26192919_1	Crohn's Disease	Liu	European	PC4	0.0243793021141517	1.16950768850589e-05	1.01207915761958e-12	3.01093549391825e-11	●	Yes	No
CD_Liu_26192919_1	Crohn's Disease	Liu	European	PC5	-0.0396918996303975	9.81675672452094e-06	8.86294787313043e-37	4.21876318761008e-34	●	Yes	No
CD_Liu_26192919_1	Crohn's Disease	Liu	European	PC6	0.0151642824890009	9.79838420081267e-06	1.26961771711928e-06	2.51807513895324e-05	●	Yes	No
CD_Liu_26192919_1	Crohn's Disease	Liu	European	PC7	-0.0195077576323549	9.45242425193121e-06	2.22338457080875e-10	1.76388509284161e-08	●	Yes	No
CD_Liu_26192919_1	Crohn's Disease	Liu	European	PC8	0.00396141654965259	1.06258656371319e-05	0.224267851607299	0.415439916825117		Yes	No
CD_Liu_26192919_1	Crohn's Disease	Liu	European	PC9	0.00945480962996803	1.10208221454333e-05	0.00439896604702959	0.0279187711784811	○	Yes	No
CD_Liu_26192919_1	Crohn's Disease	Liu	European	PC10	-0.0231353962170269	1.31766096077072e-05	1.84813367780837e-10	3.9986892301672e-09	●	Yes	No
CD_Liu_26192919_1	Crohn's Disease	Liu	European	PC11	0.0116654894982884	9.89079301653797e-06	0.000207864948190224	0.00395774861354186	●	Yes	No
CD_Liu_26192919_1	Crohn's Disease	Liu	European	PC12	-0.0362316572594679	9.92371292906353e-06	1.29777154074322e-30	6.86376948215303e-29	●	Yes	No
CD_Liu_26192919_1	Crohn's Disease	Liu	European	PC13	0.0347777728548697	1.08647633052432e-05	5.02851801345469e-26	5.43994221455553e-25	●	Yes	No
CHILDHOOD_ALLERGY_FinnGen_FinnGenR7_1	Childhood allergy (age < 16)	FinnGen	European (Finnish)	PC1	-0.0127371272353562	1.25492831908275e-05	0.000323740975541918	0.00116742957846934	●	Yes	No
CHILDHOOD_ALLERGY_FinnGen_FinnGenR7_1	Childhood allergy (age < 16)	FinnGen	European (Finnish)	PC2	0.00492685802317449	1.25534983133216e-05	0.164360903557061	0.462933669190302		Yes	No
CHILDHOOD_ALLERGY_FinnGen_FinnGenR7_1	Childhood allergy (age < 16)	FinnGen	European (Finnish)	PC3	-0.00828606900887991	1.19077999582307e-05	0.0163403044807516	0.0405103381918633	○	Yes	No
CHILDHOOD_ALLERGY_FinnGen_FinnGenR7_1	Childhood allergy (age < 16)	FinnGen	European (Finnish)	PC4	0.00118389651852349	1.14973919936945e-05	0.726975477224455	0.937778664387102		Yes	No
CHILDHOOD_ALLERGY_FinnGen_FinnGenR7_1	Childhood allergy (age < 16)	FinnGen	European (Finnish)	PC5	-0.00385829081093409	1.07803328611194e-05	0.239950330246687	0.476371936485361		Yes	No
CHILDHOOD_ALLERGY_FinnGen_FinnGenR7_1	Childhood allergy (age < 16)	FinnGen	European (Finnish)	PC6	0.00973734244707561	1.06070521594123e-05	0.00279154163849995	0.0230485967686574	○	Yes	No
CHILDHOOD_ALLERGY_FinnGen_FinnGenR7_1	Childhood allergy (age < 16)	FinnGen	European (Finnish)	PC7	-0.000390197868874089	1.02252277747804e-05	0.902879312262047	0.957473086106179		Yes	No
CHILDHOOD_ALLERGY_FinnGen_FinnGenR7_1	Childhood allergy (age < 16)	FinnGen	European (Finnish)	PC8	0.00611533672116458	1.16366032548545e-05	0.0730211424114835	0.174663637124956		Yes	No
CHILDHOOD_ALLERGY_FinnGen_FinnGenR7_1	Childhood allergy (age < 16)	FinnGen	European (Finnish)	PC9	-0.00385712670418208	1.13037974581369e-05	0.251285237081278	0.600659483481204		Yes	No
CHILDHOOD_ALLERGY_FinnGen_FinnGenR7_1	Childhood allergy (age < 16)	FinnGen	European (Finnish)	PC10	-0.00959660926515516	1.4070019545956e-05	0.0105151468021739	0.0862967220316341		Yes	No
CHILDHOOD_ALLERGY_FinnGen_FinnGenR7_1	Childhood allergy (age < 16)	FinnGen	European (Finnish)	PC11	-0.00268281021238878	1.11304024993755e-05	0.421313077927985	0.724393942947819		Yes	No
CHILDHOOD_ALLERGY_FinnGen_FinnGenR7_1	Childhood allergy (age < 16)	FinnGen	European (Finnish)	PC12	0.010006411603394	1.10999655577092e-05	0.00266954751798186	0.0101656369484749	○	Yes	No
CHILDHOOD_ALLERGY_FinnGen_FinnGenR7_1	Childhood allergy (age < 16)	FinnGen	European (Finnish)	PC13	0.0288412841328282	1.18377360809725e-05	5.1758240906447e-17	3.73286707143466e-16	●	Yes	No
CHIRBIL_PRIM_FinnGen_FinnGenR7_1	Primary biliary cholangitis	FinnGen	European (Finnish)	PC1	0.0247258810317517	9.89579837536728e-05	0.0129343402426159	0.0343952288015931	○	Yes	Yes
CHIRBIL_PRIM_FinnGen_FinnGenR7_1	Primary biliary cholangitis	FinnGen	European (Finnish)	PC2	0.0432402878532041	9.9891066878909e-05	1.51575805239366e-05	0.000150312673529038	●	Yes	Yes
CHIRBIL_PRIM_FinnGen_FinnGenR7_1	Primary biliary cholangitis	FinnGen	European (Finnish)	PC3	-0.0422187794589661	9.50511874262968e-05	1.48846232999012e-05	6.44098244613906e-05	●	Yes	Yes
CHIRBIL_PRIM_FinnGen_FinnGenR7_1	Primary biliary cholangitis	FinnGen	European (Finnish)	PC4	-0.00505086658782538	9.14929301221375e-05	0.597467095227437	0.87756471679595		Yes	Yes
CHIRBIL_PRIM_FinnGen_FinnGenR7_1	Primary biliary cholangitis	FinnGen	European (Finnish)	PC5	-0.0346804970141805	8.6740118555376e-05	0.000196320048123841	0.00147997217819217	●	Yes	Yes
CHIRBIL_PRIM_FinnGen_FinnGenR7_1	Primary biliary cholangitis	FinnGen	European (Finnish)	PC6	-0.0276134410797771	8.54064851991534e-05	0.00280844246340783	0.0230485967686574	○	Yes	Yes
CHIRBIL_PRIM_FinnGen_FinnGenR7_1	Primary biliary cholangitis	FinnGen	European (Finnish)	PC7	0.0184006412475503	8.20059296296772e-05	0.0421599908972893	0.241785008037466		Yes	Yes
CHIRBIL_PRIM_FinnGen_FinnGenR7_1	Primary biliary cholangitis	FinnGen	European (Finnish)	PC8	-0.0320140847966917	9.31486813419038e-05	0.000909715501832785	0.00492073385082279	●	Yes	Yes
CHIRBIL_PRIM_FinnGen_FinnGenR7_1	Primary biliary cholangitis	FinnGen	European (Finnish)	PC9	-0.0160246538423636	9.05230843575815e-05	0.0921315439893712	0.329930820589153		Yes	Yes
CHIRBIL_PRIM_FinnGen_FinnGenR7_1	Primary biliary cholangitis	FinnGen	European (Finnish)	PC10	0.0021006147639912	0.000113357157304857	0.843594608308043	0.995058871913097		Yes	Yes
CHIRBIL_PRIM_FinnGen_FinnGenR7_1	Primary biliary cholangitis	FinnGen	European (Finnish)	PC11	-0.000622033901217114	8.96584817308681e-05	0.947622333569527	0.99185333193263		Yes	Yes
CHIRBIL_PRIM_FinnGen_FinnGenR7_1	Primary biliary cholangitis	FinnGen	European (Finnish)	PC12	-0.0167563908888858	8.9193674217856e-05	0.0760227244636904	0.169891158895383		Yes	Yes
CHIRBIL_PRIM_FinnGen_FinnGenR7_1	Primary biliary cholangitis	FinnGen	European (Finnish)	PC13	0.0164982182626397	9.56017610311401e-05	0.0915368762837115	0.157298025671649		Yes	Yes
CHRONLARGE_FinnGen_FinnGenR7_1	Crohn's disease of large intestine	FinnGen	European (Finnish)	PC1	-0.0659732781479815	3.59107479499269e-05	3.4504643959402e-28	3.35187969891334e-27	●	Yes	No
CHRONLARGE_FinnGen_FinnGenR7_1	Crohn's disease of large intestine	FinnGen	European (Finnish)	PC2	0.000824461218523211	3.59948650933904e-05	0.890698820157067	0.999432946584658		Yes	No
CHRONLARGE_FinnGen_FinnGenR7_1	Crohn's disease of large intestine	FinnGen	European (Finnish)	PC3	-0.04941622852576	3.40465575705572e-05	2.4747303781515e-17	2.06661694736862e-16	●	Yes	No
CHRONLARGE_FinnGen_FinnGenR7_1	Crohn's disease of large intestine	FinnGen	European (Finnish)	PC4	0.0175438311713101	3.29297947412933e-05	0.00223383271054372	0.0193328067312511	○	Yes	No
CHRONLARGE_FinnGen_FinnGenR7_1	Crohn's disease of large intestine	FinnGen	European (Finnish)	PC5	-0.0251031977119752	3.0818842490618e-05	6.12872213176079e-06	6.78435287143753e-05	●	Yes	No
CHRONLARGE_FinnGen_FinnGenR7_1	Crohn's disease of large intestine	FinnGen	European (Finnish)	PC6	-0.0074552386805939	3.04901271775255e-05	0.176967959159099	0.48691762173255		Yes	No
CHRONLARGE_FinnGen_FinnGenR7_1	Crohn's disease of large intestine	FinnGen	European (Finnish)	PC7	-0.0183627825768491	2.92108319363843e-05	0.000679908547685803	0.0115584453106587	○	Yes	No
CHRONLARGE_FinnGen_FinnGenR7_1	Crohn's disease of large intestine	FinnGen	European (Finnish)	PC8	-0.0138768008330853	3.32418415222964e-05	0.0160913162591152	0.055905662043741		Yes	No
CHRONLARGE_FinnGen_FinnGenR7_1	Crohn's disease of large intestine	FinnGen	European (Finnish)	PC9	0.000607218128794872	3.24739644260931e-05	0.915141389283424	0.991755774233504		Yes	No
CHRONLARGE_FinnGen_FinnGenR7_1	Crohn's disease of large intestine	FinnGen	European (Finnish)	PC10	0.0121073595817561	4.00965545987719e-05	0.0558716626538865	0.255720302146634		Yes	No
CHRONLARGE_FinnGen_FinnGenR7_1	Crohn's disease of large intestine	FinnGen	European (Finnish)	PC11	0.0121042166218729	3.18581863621508e-05	0.0319928009318917	0.177076433064889		Yes	No
CHRONLARGE_FinnGen_FinnGenR7_1	Crohn's disease of large intestine	FinnGen	European (Finnish)	PC12	-0.0121581345258898	3.18562798897423e-05	0.0312309482742394	0.0794969592435185		Yes	No
CHRONLARGE_FinnGen_FinnGenR7_1	Crohn's disease of large intestine	FinnGen	European (Finnish)	PC13	0.0277308959786164	3.3930334991344e-05	1.92932985146399e-06	7.11907759144852e-06	●	Yes	No
CHRONNAS_FinnGen_FinnGenR7_1	Chron's disease NAS	FinnGen	European (Finnish)	PC1	-0.0479701542107505	2.84282333060318e-05	2.32037011944203e-19	1.8720274183973e-18	●	Yes	No
CHRONNAS_FinnGen_FinnGenR7_1	Chron's disease NAS	FinnGen	European (Finnish)	PC2	0.00528883763307574	2.84523007054926e-05	0.321431663822072	0.68000654213025		Yes	No
CHRONNAS_FinnGen_FinnGenR7_1	Chron's disease NAS	FinnGen	European (Finnish)	PC3	-0.0476090122163923	2.69506524196547e-05	4.69769242808955e-20	4.38451293288358e-19	●	Yes	No
CHRONNAS_FinnGen_FinnGenR7_1	Chron's disease NAS	FinnGen	European (Finnish)	PC4	0.0187832172266534	2.603335939916e-05	0.000232019511082135	0.00283182787884862	●	Yes	No
CHRONNAS_FinnGen_FinnGenR7_1	Chron's disease NAS	FinnGen	European (Finnish)	PC5	-0.0177536809688911	2.42728777867423e-05	0.000313928156688359	0.0021046451068121	●	Yes	No
CHRONNAS_FinnGen_FinnGenR7_1	Chron's disease NAS	FinnGen	European (Finnish)	PC6	-0.00236526893610391	2.39442864564898e-05	0.628833135802039	0.827976122086243		Yes	No
CHRONNAS_FinnGen_FinnGenR7_1	Chron's disease NAS	FinnGen	European (Finnish)	PC7	-0.0136235658270331	2.30541768752942e-05	0.00454868552573696	0.0515517692916856		Yes	No
CHRONNAS_FinnGen_FinnGenR7_1	Chron's disease NAS	FinnGen	European (Finnish)	PC8	-0.00553352240962427	2.63281471949267e-05	0.280842388134665	0.483165755674657		Yes	No
CHRONNAS_FinnGen_FinnGenR7_1	Chron's disease NAS	FinnGen	European (Finnish)	PC9	-0.0036698457648352	2.56458919177291e-05	0.46865591094406	0.788269306040186		Yes	No
CHRONNAS_FinnGen_FinnGenR7_1	Chron's disease NAS	FinnGen	European (Finnish)	PC10	0.00689959376138907	3.1772415229434e-05	0.220934165968758	0.587512083805189		Yes	No
CHRONNAS_FinnGen_FinnGenR7_1	Chron's disease NAS	FinnGen	European (Finnish)	PC11	0.00693844338911273	2.51690828217968e-05	0.166658837247416	0.46597491723062		Yes	No
CHRONNAS_FinnGen_FinnGenR7_1	Chron's disease NAS	FinnGen	European (Finnish)	PC12	-0.0156182671468098	2.51933166850449e-05	0.00186047491250167	0.00744189965000668	●	Yes	No
CHRONNAS_FinnGen_FinnGenR7_1	Chron's disease NAS	FinnGen	European (Finnish)	PC13	0.0218276402922122	2.68403687038539e-05	2.51772803750031e-05	8.43970806936724e-05	●	Yes	No
CHRONOTH_FinnGen_FinnGenR7_1	Other Chron's disease	FinnGen	European (Finnish)	PC1	-0.0604198761518047	2.8204511711158e-05	5.45585513731897e-30	5.6456240116605e-29	●	Yes	No
CHRONOTH_FinnGen_FinnGenR7_1	Other Chron's disease	FinnGen	European (Finnish)	PC2	-0.00138911731181743	2.82892308432212e-05	0.793959063211019	0.962973100163217		Yes	No
CHRONOTH_FinnGen_FinnGenR7_1	Other Chron's disease	FinnGen	European (Finnish)	PC3	-0.0451152394271013	2.67400730602518e-05	2.67291681479407e-18	2.35612667378144e-17	●	Yes	No
CHRONOTH_FinnGen_FinnGenR7_1	Other Chron's disease	FinnGen	European (Finnish)	PC4	0.0119433672743645	2.58005663179444e-05	0.0187068209927345	0.096787465136322		Yes	No
CHRONOTH_FinnGen_FinnGenR7_1	Other Chron's disease	FinnGen	European (Finnish)	PC5	-0.0228373956332863	2.41604479988349e-05	3.38172113208561e-06	4.02424814718188e-05	●	Yes	No
CHRONOTH_FinnGen_FinnGenR7_1	Other Chron's disease	FinnGen	European (Finnish)	PC6	-0.00285331507980932	2.38894896308937e-05	0.559370973573435	0.785429449619337		Yes	No
CHRONOTH_FinnGen_FinnGenR7_1	Other Chron's disease	FinnGen	European (Finnish)	PC7	-0.0157057580871918	2.292399774788e-05	0.00103696309524045	0.0170204977011881	○	Yes	No
CHRONOTH_FinnGen_FinnGenR7_1	Other Chron's disease	FinnGen	European (Finnish)	PC8	-0.0105998585366985	2.60933588947411e-05	0.0379790187883022	0.106970490788354		Yes	No
CHRONOTH_FinnGen_FinnGenR7_1	Other Chron's disease	FinnGen	European (Finnish)	PC9	0.00505273670840854	2.5416179598519e-05	0.316227914594417	0.671984318513136		Yes	No
CHRONOTH_FinnGen_FinnGenR7_1	Other Chron's disease	FinnGen	European (Finnish)	PC10	0.00704926498239008	3.14594046899836e-05	0.208823535886456	0.57455507116694		Yes	No
CHRONOTH_FinnGen_FinnGenR7_1	Other Chron's disease	FinnGen	European (Finnish)	PC11	0.0108034825844969	2.49972786529911e-05	0.0307097003946258	0.172448842614754		Yes	No
CHRONOTH_FinnGen_FinnGenR7_1	Other Chron's disease	FinnGen	European (Finnish)	PC12	-0.0218164884853795	2.49609952152649e-05	1.26134627787628e-05	8.20732337151773e-05	●	Yes	No
CHRONOTH_FinnGen_FinnGenR7_1	Other Chron's disease	FinnGen	European (Finnish)	PC13	0.030494965287063	2.66492079153651e-05	3.47847282733363e-09	1.56203119416114e-08	●	Yes	No
CHRONSMALL_FinnGen_FinnGenR7_1	Crohn's disease of small interstine	FinnGen	European (Finnish)	PC1	-0.0606578619732764	2.93114356491075e-05	3.90246536654791e-29	3.9522840733549e-28	●	Yes	No
CHRONSMALL_FinnGen_FinnGenR7_1	Crohn's disease of small interstine	FinnGen	European (Finnish)	PC2	0.00498479840189703	2.94154423895646e-05	0.358046433980736	0.710125427395126		Yes	No
CHRONSMALL_FinnGen_FinnGenR7_1	Crohn's disease of small interstine	FinnGen	European (Finnish)	PC3	-0.036613108226607	2.77782771762092e-05	3.73700830938598e-12	2.77939993010582e-11	●	Yes	No
CHRONSMALL_FinnGen_FinnGenR7_1	Crohn's disease of small interstine	FinnGen	European (Finnish)	PC4	0.0159577462445794	2.67260373972924e-05	0.00202344101393355	0.0178362578265254	○	Yes	No
CHRONSMALL_FinnGen_FinnGenR7_1	Crohn's disease of small interstine	FinnGen	European (Finnish)	PC5	-0.0155979028722963	2.50697035290631e-05	0.00183794843843302	0.00982992647970918	●	Yes	No
CHRONSMALL_FinnGen_FinnGenR7_1	Crohn's disease of small interstine	FinnGen	European (Finnish)	PC6	-0.00258564252211968	2.47580303847502e-05	0.603307955846173	0.813525742160845		Yes	No
CHRONSMALL_FinnGen_FinnGenR7_1	Crohn's disease of small interstine	FinnGen	European (Finnish)	PC7	-0.0170208285288325	2.37074584170503e-05	0.0004727623050037	0.00900139428727045	●	Yes	No
CHRONSMALL_FinnGen_FinnGenR7_1	Crohn's disease of small interstine	FinnGen	European (Finnish)	PC8	-0.0147945331573765	2.71499268741104e-05	0.00452073928201022	0.0203006782852534	○	Yes	No
CHRONSMALL_FinnGen_FinnGenR7_1	Crohn's disease of small interstine	FinnGen	European (Finnish)	PC9	0.00515584407581941	2.6355534827177e-05	0.315233593159041	0.671984318513136		Yes	No
CHRONSMALL_FinnGen_FinnGenR7_1	Crohn's disease of small interstine	FinnGen	European (Finnish)	PC10	-0.00338232360507486	3.26695183987042e-05	0.554012968654257	0.894254088010644		Yes	No
CHRONSMALL_FinnGen_FinnGenR7_1	Crohn's disease of small interstine	FinnGen	European (Finnish)	PC11	0.0152873141999935	2.59528051396293e-05	0.00269259217332693	0.0291289516932641	○	Yes	No
CHRONSMALL_FinnGen_FinnGenR7_1	Crohn's disease of small interstine	FinnGen	European (Finnish)	PC12	-0.0150148338472019	2.59434922841778e-05	0.00319985746245999	0.0118072259855113	○	Yes	No
CHRONSMALL_FinnGen_FinnGenR7_1	Crohn's disease of small interstine	FinnGen	European (Finnish)	PC13	0.0283576063062357	2.76201252896846e-05	6.82146407374676e-08	2.87346628239244e-07	●	Yes	No
CONDER_Sakaue_doi1011012020102320213652_1	Contact dermatitis	Sakaue	East Asian (Japanese)	PC1	-0.0469386058918119	0.0174726769997999	0.722514805274024	0.833860300311702		No	No
CONDER_Sakaue_doi1011012020102320213652_1	Contact dermatitis	Sakaue	East Asian (Japanese)	PC2	-0.0734458497203673	0.0337910624760238	0.689491242142385	0.91854285427256		No	No
CONDER_Sakaue_doi1011012020102320213652_1	Contact dermatitis	Sakaue	East Asian (Japanese)	PC3	0.0383968886006075	0.027640675979419	0.817352102167739	0.917593397716613		No	No
CONDER_Sakaue_doi1011012020102320213652_1	Contact dermatitis	Sakaue	East Asian (Japanese)	PC4	-0.0686611002070928	0.00449328471594445	0.305691798015309	0.621834597672167		No	No
CONDER_Sakaue_doi1011012020102320213652_1	Contact dermatitis	Sakaue	East Asian (Japanese)	PC5	-0.0197569312218454	0.00523366832444901	0.784778913604667	0.924640502167875		No	No
CONDER_Sakaue_doi1011012020102320213652_1	Contact dermatitis	Sakaue	East Asian (Japanese)	PC6	-0.026424014430804	0.0016118428050653	0.510429510680568	0.743010541541133		No	No
CONDER_Sakaue_doi1011012020102320213652_1	Contact dermatitis	Sakaue	East Asian (Japanese)	PC7	0.0161319032615723	0.00222242224633681	0.732204941334689	0.886843643957537		No	No
CONDER_Sakaue_doi1011012020102320213652_1	Contact dermatitis	Sakaue	East Asian (Japanese)	PC8	-0.0512093733131311	0.0492636999471502	0.817532043999742	0.916707921577119		No	No
CONDER_Sakaue_doi1011012020102320213652_1	Contact dermatitis	Sakaue	East Asian (Japanese)	PC9	0.0165339626893301	0.00387523140796483	0.79054725644249	0.947874402970872		No	No
CONDER_Sakaue_doi1011012020102320213652_1	Contact dermatitis	Sakaue	East Asian (Japanese)	PC10	0.0485336950264776	0.00304842165491369	0.379382660748018	0.740107157852691		No	No
CONDER_Sakaue_doi1011012020102320213652_1	Contact dermatitis	Sakaue	East Asian (Japanese)	PC11	0.0133786806141839	0.00158619195829424	0.73693145572994	0.915873036364103		No	No
CONDER_Sakaue_doi1011012020102320213652_1	Contact dermatitis	Sakaue	East Asian (Japanese)	PC12	-0.0351938140995232	0.00534148164235719	0.630130317825816	0.777051894520954		No	No
CONDER_Sakaue_doi1011012020102320213652_1	Contact dermatitis	Sakaue	East Asian (Japanese)	PC13	0.0169362631915966	0.0016549468128041	0.677177052709574	0.751366613262837		No	No
COPD_EARLY_EXMORE_FinnGen_FinnGenR7_1	Early onset COPD (more controls excluded)	FinnGen	European (Finnish)	PC1	0.00565574341105123	8.24082084322112e-06	0.0488184954343563	0.110130823823477		Yes	No
COPD_EARLY_EXMORE_FinnGen_FinnGenR7_1	Early onset COPD (more controls excluded)	FinnGen	European (Finnish)	PC2	-0.000243134112250673	8.25768065587114e-06	0.932572198592138	0.999432946584658		Yes	No
COPD_EARLY_EXMORE_FinnGen_FinnGenR7_1	Early onset COPD (more controls excluded)	FinnGen	European (Finnish)	PC3	0.00275889861163112	7.81790397381484e-06	0.32378366196501	0.474218532601061		Yes	No
COPD_EARLY_EXMORE_FinnGen_FinnGenR7_1	Early onset COPD (more controls excluded)	FinnGen	European (Finnish)	PC4	0.00358002070192618	7.55135748712491e-06	0.192647893342461	0.485063837317347		Yes	No
COPD_EARLY_EXMORE_FinnGen_FinnGenR7_1	Early onset COPD (more controls excluded)	FinnGen	European (Finnish)	PC5	0.00061677966492708	7.09618150909812e-06	0.816898767902605	0.937478894023642		Yes	No
COPD_EARLY_EXMORE_FinnGen_FinnGenR7_1	Early onset COPD (more controls excluded)	FinnGen	European (Finnish)	PC6	0.00467659315543869	6.96072121653486e-06	0.0763006126924331	0.288246759060303		Yes	No
COPD_EARLY_EXMORE_FinnGen_FinnGenR7_1	Early onset COPD (more controls excluded)	FinnGen	European (Finnish)	PC7	-0.00020354843563285	6.70853624086256e-06	0.937360671259335	0.964422530804455		Yes	No
COPD_EARLY_EXMORE_FinnGen_FinnGenR7_1	Early onset COPD (more controls excluded)	FinnGen	European (Finnish)	PC8	-0.0031538209221641	7.63955626537763e-06	0.253850988603693	0.450220625058644		Yes	No
COPD_EARLY_EXMORE_FinnGen_FinnGenR7_1	Early onset COPD (more controls excluded)	FinnGen	European (Finnish)	PC9	-0.00303764038704394	7.44170307200933e-06	0.2654827778152	0.616438059707489		Yes	No
COPD_EARLY_EXMORE_FinnGen_FinnGenR7_1	Early onset COPD (more controls excluded)	FinnGen	European (Finnish)	PC10	0.00332818936734506	9.22068831740308e-06	0.273061321014775	0.643787457008225		Yes	No
COPD_EARLY_EXMORE_FinnGen_FinnGenR7_1	Early onset COPD (more controls excluded)	FinnGen	European (Finnish)	PC11	-0.000923999874957891	7.3155826418658e-06	0.732634418847156	0.915312292312982		Yes	No
COPD_EARLY_EXMORE_FinnGen_FinnGenR7_1	Early onset COPD (more controls excluded)	FinnGen	European (Finnish)	PC12	-0.000944229434220956	7.3069755333911e-06	0.726857987044898	0.839767965614979		Yes	No
COPD_EARLY_EXMORE_FinnGen_FinnGenR7_1	Early onset COPD (more controls excluded)	FinnGen	European (Finnish)	PC13	0.0179399136895414	7.83082498708517e-06	1.44696863755073e-10	6.88757071474148e-10	●	Yes	No
COPD_EARLY_FinnGen_FinnGenR7_1	Early onset COPD	FinnGen	European (Finnish)	PC1	0.00596075562826998	8.10445526260526e-06	0.0362759924745162	0.0842310849652181		Yes	No
COPD_EARLY_FinnGen_FinnGenR7_1	Early onset COPD	FinnGen	European (Finnish)	PC2	-0.000495897637734099	8.08922066494503e-06	0.861585123281177	0.987047840650258		Yes	No
COPD_EARLY_FinnGen_FinnGenR7_1	Early onset COPD	FinnGen	European (Finnish)	PC3	0.00391205004444257	7.65563774352305e-06	0.157396027141324	0.275443047497317		Yes	No
COPD_EARLY_FinnGen_FinnGenR7_1	Early onset COPD	FinnGen	European (Finnish)	PC4	0.00420406406943676	7.40888889211563e-06	0.122463056723988	0.363495760435142		Yes	No
COPD_EARLY_FinnGen_FinnGenR7_1	Early onset COPD	FinnGen	European (Finnish)	PC5	-0.00037399919274449	6.93723869215978e-06	0.887082846159405	0.955079199511339		Yes	No
COPD_EARLY_FinnGen_FinnGenR7_1	Early onset COPD	FinnGen	European (Finnish)	PC6	0.00395563553875544	6.81110358713725e-06	0.129600280646311	0.42364574686491		Yes	No
COPD_EARLY_FinnGen_FinnGenR7_1	Early onset COPD	FinnGen	European (Finnish)	PC7	0.000375070263586611	6.57097536487315e-06	0.883670368009678	0.947358322460826		Yes	No
COPD_EARLY_FinnGen_FinnGenR7_1	Early onset COPD	FinnGen	European (Finnish)	PC8	-0.00323782065479114	7.4829440336139e-06	0.236558937234258	0.428144692484817		Yes	No
COPD_EARLY_FinnGen_FinnGenR7_1	Early onset COPD	FinnGen	European (Finnish)	PC9	-0.00168191532228165	7.29528905193493e-06	0.5334779043863	0.820761287882892		Yes	No
COPD_EARLY_FinnGen_FinnGenR7_1	Early onset COPD	FinnGen	European (Finnish)	PC10	0.00440526137066928	9.01532603970443e-06	0.14232933437347	0.448667305707098		Yes	No
COPD_EARLY_FinnGen_FinnGenR7_1	Early onset COPD	FinnGen	European (Finnish)	PC11	-0.000684154036033932	7.1542795787859e-06	0.798118736704	0.947605405690237		Yes	No
COPD_EARLY_FinnGen_FinnGenR7_1	Early onset COPD	FinnGen	European (Finnish)	PC12	-0.00107395618206986	7.14772688013687e-06	0.687904309948734	0.818219008106574		Yes	No
COPD_EARLY_FinnGen_FinnGenR7_1	Early onset COPD	FinnGen	European (Finnish)	PC13	0.0145137706947898	7.66387551572692e-06	1.58233055760381e-07	6.4375157728155e-07	●	Yes	No
COPD_HOSPITAL_FinnGen_FinnGenR7_1	COPD, hospital admissions	FinnGen	European (Finnish)	PC1	0.00314935915257338	3.91573050649535e-06	0.111489555353537	0.216608278972586		Yes	No
COPD_HOSPITAL_FinnGen_FinnGenR7_1	COPD, hospital admissions	FinnGen	European (Finnish)	PC2	0.00285096518444619	3.89912735645882e-06	0.148794151336906	0.443266195417564		Yes	No
COPD_HOSPITAL_FinnGen_FinnGenR7_1	COPD, hospital admissions	FinnGen	European (Finnish)	PC3	0.00333962293316733	3.6920411800292e-06	0.0822006639268346	0.167929253344091		Yes	No
COPD_HOSPITAL_FinnGen_FinnGenR7_1	COPD, hospital admissions	FinnGen	European (Finnish)	PC4	0.00237180650369988	3.57465406761353e-06	0.209669160625736	0.504786710995348		Yes	No
COPD_HOSPITAL_FinnGen_FinnGenR7_1	COPD, hospital admissions	FinnGen	European (Finnish)	PC5	0.000190511550720123	3.34208788329645e-06	0.917002130263875	0.969464922827214		Yes	No
COPD_HOSPITAL_FinnGen_FinnGenR7_1	COPD, hospital admissions	FinnGen	European (Finnish)	PC6	0.00133778830808248	3.28574528091357e-06	0.460499901578493	0.739857489429871		Yes	No
COPD_HOSPITAL_FinnGen_FinnGenR7_1	COPD, hospital admissions	FinnGen	European (Finnish)	PC7	-0.000979483017662942	3.1690523467553e-06	0.582172109236171	0.83130562155487		Yes	No
COPD_HOSPITAL_FinnGen_FinnGenR7_1	COPD, hospital admissions	FinnGen	European (Finnish)	PC8	-0.00162163424463149	3.61086199813139e-06	0.393443160890702	0.600253027512738		Yes	No
COPD_HOSPITAL_FinnGen_FinnGenR7_1	COPD, hospital admissions	FinnGen	European (Finnish)	PC9	-0.00261792285849185	3.52169566379294e-06	0.163009324367929	0.468947580587671		Yes	No
COPD_HOSPITAL_FinnGen_FinnGenR7_1	COPD, hospital admissions	FinnGen	European (Finnish)	PC10	0.0020445404942653	4.34513694784064e-06	0.326676312701351	0.688851262819105		Yes	No
COPD_HOSPITAL_FinnGen_FinnGenR7_1	COPD, hospital admissions	FinnGen	European (Finnish)	PC11	-0.000478174570230314	3.45094303139077e-06	0.796865867790568	0.947605405690237		Yes	No
COPD_HOSPITAL_FinnGen_FinnGenR7_1	COPD, hospital admissions	FinnGen	European (Finnish)	PC12	-0.000380654888923977	3.44988479262051e-06	0.837618123982539	0.911257816912402		Yes	No
COPD_HOSPITAL_FinnGen_FinnGenR7_1	COPD, hospital admissions	FinnGen	European (Finnish)	PC13	0.0131346974406453	3.6968913475037e-06	8.41635747024689e-12	4.17311057899742e-11	●	Yes	No
COPD_INSUFFICIENCY_FinnGen_FinnGenR7_1	COPD-related respiratory insufficiency	FinnGen	European (Finnish)	PC1	0.00156799821766818	1.96025691762281e-05	0.723225359708463	0.833860300311702		No	No
COPD_INSUFFICIENCY_FinnGen_FinnGenR7_1	COPD-related respiratory insufficiency	FinnGen	European (Finnish)	PC2	0.00657734392944206	1.95191803580916e-05	0.13655502940492	0.424837869259751		No	No
COPD_INSUFFICIENCY_FinnGen_FinnGenR7_1	COPD-related respiratory insufficiency	FinnGen	European (Finnish)	PC3	0.00549991770924849	1.84677215215225e-05	0.200607784510275	0.336229948686236		No	No
COPD_INSUFFICIENCY_FinnGen_FinnGenR7_1	COPD-related respiratory insufficiency	FinnGen	European (Finnish)	PC4	0.000680339857277018	1.79069228315585e-05	0.872271515611804	0.986412647084448		No	No
COPD_INSUFFICIENCY_FinnGen_FinnGenR7_1	COPD-related respiratory insufficiency	FinnGen	European (Finnish)	PC5	0.00137610046030166	1.67208167801042e-05	0.736472628679245	0.883025116502067		No	No
COPD_INSUFFICIENCY_FinnGen_FinnGenR7_1	COPD-related respiratory insufficiency	FinnGen	European (Finnish)	PC6	-0.00485860185441615	1.64421538223999e-05	0.230836327411579	0.557756811410719		No	No
COPD_INSUFFICIENCY_FinnGen_FinnGenR7_1	COPD-related respiratory insufficiency	FinnGen	European (Finnish)	PC7	0.000809295952940416	1.58433982548458e-05	0.838883790706448	0.928540539351549		No	No
COPD_INSUFFICIENCY_FinnGen_FinnGenR7_1	COPD-related respiratory insufficiency	FinnGen	European (Finnish)	PC8	0.000932843651991106	1.80469406684362e-05	0.826192643606269	0.916707921577119		No	No
COPD_INSUFFICIENCY_FinnGen_FinnGenR7_1	COPD-related respiratory insufficiency	FinnGen	European (Finnish)	PC9	-0.00280802009261108	1.76256278804409e-05	0.503591972440326	0.812575521632526		No	No
COPD_INSUFFICIENCY_FinnGen_FinnGenR7_1	COPD-related respiratory insufficiency	FinnGen	European (Finnish)	PC10	0.00253036911081914	2.17265482014275e-05	0.587225623229166	0.894254088010644		No	No
COPD_INSUFFICIENCY_FinnGen_FinnGenR7_1	COPD-related respiratory insufficiency	FinnGen	European (Finnish)	PC11	-0.00058303290365911	1.72387303346751e-05	0.888325229654712	0.98181892172446		No	No
COPD_INSUFFICIENCY_FinnGen_FinnGenR7_1	COPD-related respiratory insufficiency	FinnGen	European (Finnish)	PC12	0.0035329414020589	1.72302321251603e-05	0.394702615777812	0.571059103678537		No	No
COPD_INSUFFICIENCY_FinnGen_FinnGenR7_1	COPD-related respiratory insufficiency	FinnGen	European (Finnish)	PC13	0.0162253443659906	1.84818623392462e-05	0.000160543504633648	0.000489863514138567	●	No	No
COPD_Kubo_BBJ_1	Chronic obstructive pulmonary disease	Kubo	East Asian (Japanese)	PC1	-0.00648918354419267	0.000139353526552311	0.582520520687629	0.746153690514928		No	No
COPD_Kubo_BBJ_1	Chronic obstructive pulmonary disease	Kubo	East Asian (Japanese)	PC2	-0.0017922756140376	7.85777835773459e-05	0.839769924299916	0.977649401375681		No	No
COPD_Kubo_BBJ_1	Chronic obstructive pulmonary disease	Kubo	East Asian (Japanese)	PC3	-0.00542905254150662	3.34249023490063e-05	0.347704791612916	0.503062251695283		No	No
COPD_Kubo_BBJ_1	Chronic obstructive pulmonary disease	Kubo	East Asian (Japanese)	PC4	-0.000408806643465189	2.89170862392597e-05	0.939401401958321	0.986412647084448		No	No
COPD_Kubo_BBJ_1	Chronic obstructive pulmonary disease	Kubo	East Asian (Japanese)	PC5	0.0047760881127132	3.06514040372085e-05	0.388316256379484	0.639513572478864		No	No
COPD_Kubo_BBJ_1	Chronic obstructive pulmonary disease	Kubo	East Asian (Japanese)	PC6	0.00369227317390147	8.32887367246494e-05	0.685788811727049	0.863585911063691		No	No
COPD_Kubo_BBJ_1	Chronic obstructive pulmonary disease	Kubo	East Asian (Japanese)	PC7	-0.00425093245668618	0.000137902494618768	0.717358525391084	0.883825922411958		No	No
COPD_Kubo_BBJ_1	Chronic obstructive pulmonary disease	Kubo	East Asian (Japanese)	PC8	0.0102081518290375	7.83616452983045e-05	0.248838421818963	0.443622055377627		No	No
COPD_Kubo_BBJ_1	Chronic obstructive pulmonary disease	Kubo	East Asian (Japanese)	PC9	-0.00052940881128053	0.000170779848745695	0.967685745746214	0.996488040355163		No	No
COPD_Kubo_BBJ_1	Chronic obstructive pulmonary disease	Kubo	East Asian (Japanese)	PC10	0.00245038183666408	6.1823867985613e-05	0.75531277750722	0.960429275063916		No	No
COPD_Kubo_BBJ_1	Chronic obstructive pulmonary disease	Kubo	East Asian (Japanese)	PC11	-0.00387108911983782	0.000125978270901326	0.730174235250964	0.914639305209102		No	No
COPD_Kubo_BBJ_1	Chronic obstructive pulmonary disease	Kubo	East Asian (Japanese)	PC12	0.0150697471400064	0.000186119207683966	0.269327075669474	0.443732071631157		No	No
COPD_Kubo_BBJ_1	Chronic obstructive pulmonary disease	Kubo	East Asian (Japanese)	PC13	-0.00624798067460366	4.76144116065287e-05	0.365220419950985	0.489703999708926		No	No
COPD_LATER_EXMORE_FinnGen_FinnGenR7_1	Later onset COPD (more controls excluded)	FinnGen	European (Finnish)	PC1	-0.00120494956647018	1.38879033636794e-05	0.746442785588176	0.850016186459263		No	No
COPD_LATER_EXMORE_FinnGen_FinnGenR7_1	Later onset COPD (more controls excluded)	FinnGen	European (Finnish)	PC2	0.000234238221494495	1.37775707594967e-05	0.949682005833442	0.999432946584658		No	No
COPD_LATER_EXMORE_FinnGen_FinnGenR7_1	Later onset COPD (more controls excluded)	FinnGen	European (Finnish)	PC3	-0.000545530660455304	1.30439333769109e-05	0.879937879412553	0.965093158065381		No	No
COPD_LATER_EXMORE_FinnGen_FinnGenR7_1	Later onset COPD (more controls excluded)	FinnGen	European (Finnish)	PC4	0.00201691586876397	1.26632308205899e-05	0.57086276954885	0.857194568786286		No	No
COPD_LATER_EXMORE_FinnGen_FinnGenR7_1	Later onset COPD (more controls excluded)	FinnGen	European (Finnish)	PC5	-0.00295875340851377	1.18322083377992e-05	0.389704535441748	0.639513572478864		No	No
COPD_LATER_EXMORE_FinnGen_FinnGenR7_1	Later onset COPD (more controls excluded)	FinnGen	European (Finnish)	PC6	0.00179767216733166	1.16613097884468e-05	0.598592678064912	0.81176670871481		No	No
COPD_LATER_EXMORE_FinnGen_FinnGenR7_1	Later onset COPD (more controls excluded)	FinnGen	European (Finnish)	PC7	-0.00109920429259893	1.12456564821e-05	0.743075979626133	0.889059083487541		No	No
COPD_LATER_EXMORE_FinnGen_FinnGenR7_1	Later onset COPD (more controls excluded)	FinnGen	European (Finnish)	PC8	-0.00341367223152301	1.27508010161942e-05	0.339077580566359	0.550856410749443		No	No
COPD_LATER_EXMORE_FinnGen_FinnGenR7_1	Later onset COPD (more controls excluded)	FinnGen	European (Finnish)	PC9	-0.00999935906558875	1.24678277707132e-05	0.00462733997544809	0.0289817608988591	○	No	No
COPD_LATER_EXMORE_FinnGen_FinnGenR7_1	Later onset COPD (more controls excluded)	FinnGen	European (Finnish)	PC10	0.00188637466144639	1.53521053337101e-05	0.630202385359932	0.913028601539101		No	No
COPD_LATER_EXMORE_FinnGen_FinnGenR7_1	Later onset COPD (more controls excluded)	FinnGen	European (Finnish)	PC11	-0.000665722909037761	1.22534064578558e-05	0.849168000667882	0.974123896010951		No	No
COPD_LATER_EXMORE_FinnGen_FinnGenR7_1	Later onset COPD (more controls excluded)	FinnGen	European (Finnish)	PC12	0.00547985239051469	1.22751454474685e-05	0.117801679378011	0.233639997433055		No	No
COPD_LATER_EXMORE_FinnGen_FinnGenR7_1	Later onset COPD (more controls excluded)	FinnGen	European (Finnish)	PC13	0.014398491025579	1.30804259828947e-05	6.85892770311209e-05	0.000219117421924923	●	No	No
COPD_LATER_FinnGen_FinnGenR7_1	Later onset COPD	FinnGen	European (Finnish)	PC1	0.00209281296058062	9.45313739287956e-06	0.496074548617405	0.668927719948682		No	No
COPD_LATER_FinnGen_FinnGenR7_1	Later onset COPD	FinnGen	European (Finnish)	PC2	0.00350491427267925	9.38552001232842e-06	0.252599379295285	0.5899449092125		No	No
COPD_LATER_FinnGen_FinnGenR7_1	Later onset COPD	FinnGen	European (Finnish)	PC3	0.00138507453892215	8.89537353702475e-06	0.642362078651726	0.792135620306274		No	No
COPD_LATER_FinnGen_FinnGenR7_1	Later onset COPD	FinnGen	European (Finnish)	PC4	0.00267955991825157	8.62462072966235e-06	0.361549131586653	0.688389546540987		No	No
COPD_LATER_FinnGen_FinnGenR7_1	Later onset COPD	FinnGen	European (Finnish)	PC5	-0.00204466425478422	8.05929493468685e-06	0.471381075453746	0.730870983439684		No	No
COPD_LATER_FinnGen_FinnGenR7_1	Later onset COPD	FinnGen	European (Finnish)	PC6	-0.00197375440702572	7.94621804322985e-06	0.48381170638962	0.740920660168392		No	No
COPD_LATER_FinnGen_FinnGenR7_1	Later onset COPD	FinnGen	European (Finnish)	PC7	-0.000477565513039016	7.65367292977884e-06	0.862947975775118	0.934215172165543		No	No
COPD_LATER_FinnGen_FinnGenR7_1	Later onset COPD	FinnGen	European (Finnish)	PC8	-0.00190756226381656	8.69750996841156e-06	0.517750553304249	0.696184359810233		No	No
COPD_LATER_FinnGen_FinnGenR7_1	Later onset COPD	FinnGen	European (Finnish)	PC9	-0.00621775446523652	8.49751441404938e-06	0.0329260325532939	0.147856523541207		No	No
COPD_LATER_FinnGen_FinnGenR7_1	Later onset COPD	FinnGen	European (Finnish)	PC10	-0.00058105354201082	1.04520289032689e-05	0.857366074690001	0.995058871913097		No	No
COPD_LATER_FinnGen_FinnGenR7_1	Later onset COPD	FinnGen	European (Finnish)	PC11	0.00125766102165708	8.34200567692771e-06	0.663243052832616	0.862480529493485		No	No
COPD_LATER_FinnGen_FinnGenR7_1	Later onset COPD	FinnGen	European (Finnish)	PC12	0.00451188559710577	8.35531230033829e-06	0.118545943728951	0.234140536161746		No	No
COPD_LATER_FinnGen_FinnGenR7_1	Later onset COPD	FinnGen	European (Finnish)	PC13	0.00979755198849488	8.92395494019719e-06	0.00103904251285923	0.00282619563497711	●	No	No
COPD_MODE_FinnGen_FinnGenR7_1	COPD (mode)	FinnGen	European (Finnish)	PC1	0.00292853215380115	4.106906381251e-06	0.148434757354048	0.275995876955183		Yes	No
COPD_MODE_FinnGen_FinnGenR7_1	COPD (mode)	FinnGen	European (Finnish)	PC2	0.00287926219701505	4.096004380811e-06	0.154834847785617	0.452155751815667		Yes	No
COPD_MODE_FinnGen_FinnGenR7_1	COPD (mode)	FinnGen	European (Finnish)	PC3	0.00226485046955782	3.88194749503899e-06	0.250343616522231	0.39458132935292		Yes	No
COPD_MODE_FinnGen_FinnGenR7_1	COPD (mode)	FinnGen	European (Finnish)	PC4	0.00201713807591317	3.75330374175859e-06	0.297788729652877	0.611677820569591		Yes	No
COPD_MODE_FinnGen_FinnGenR7_1	COPD (mode)	FinnGen	European (Finnish)	PC5	0.000890395451529968	3.50999971634464e-06	0.634603125523213	0.84230706448395		Yes	No
COPD_MODE_FinnGen_FinnGenR7_1	COPD (mode)	FinnGen	European (Finnish)	PC6	0.00202071740161594	3.4549402760817e-06	0.27697512618941	0.600396168255473		Yes	No
COPD_MODE_FinnGen_FinnGenR7_1	COPD (mode)	FinnGen	European (Finnish)	PC7	-0.00133875578818363	3.33032301431517e-06	0.463193735343861	0.765927624705216		Yes	No
COPD_MODE_FinnGen_FinnGenR7_1	COPD (mode)	FinnGen	European (Finnish)	PC8	-0.00220192862509385	3.79350536151385e-06	0.25825209332303	0.455288875636157		Yes	No
COPD_MODE_FinnGen_FinnGenR7_1	COPD (mode)	FinnGen	European (Finnish)	PC9	-0.0040556455334109	3.69969457476394e-06	0.0349863160594395	0.155640060227039		Yes	No
COPD_MODE_FinnGen_FinnGenR7_1	COPD (mode)	FinnGen	European (Finnish)	PC10	0.00218878626163451	4.5723027984362e-06	0.306018025111811	0.672875210597001		Yes	No
COPD_MODE_FinnGen_FinnGenR7_1	COPD (mode)	FinnGen	European (Finnish)	PC11	-0.000500162039353861	3.6312530186909e-06	0.792957806637723	0.947605405690237		Yes	No
COPD_MODE_FinnGen_FinnGenR7_1	COPD (mode)	FinnGen	European (Finnish)	PC12	-0.000775067414457868	3.62956341315776e-06	0.684133323455768	0.818209703429512		Yes	No
COPD_MODE_FinnGen_FinnGenR7_1	COPD (mode)	FinnGen	European (Finnish)	PC13	0.0156986197459473	3.88225396480656e-06	1.61978303325224e-15	1.06230450326459e-14	●	Yes	No
COPD_Sakaue_doi1011012020102320213652_1	Chronic obstructive pulmonary disease	Sakaue	East Asian (Japanese)	PC1	-0.0238465984220616	0.000891921564773675	0.424592993658292	0.60875381018478		No	No
COPD_Sakaue_doi1011012020102320213652_1	Chronic obstructive pulmonary disease	Sakaue	East Asian (Japanese)	PC2	-0.0469555108918873	0.0016861854527112	0.252833532519643	0.5899449092125		No	No
COPD_Sakaue_doi1011012020102320213652_1	Chronic obstructive pulmonary disease	Sakaue	East Asian (Japanese)	PC3	0.0283596736442548	0.00137533199997058	0.444443531318516	0.60617513154044		No	No
COPD_Sakaue_doi1011012020102320213652_1	Chronic obstructive pulmonary disease	Sakaue	East Asian (Japanese)	PC4	-0.0103573145697497	0.000229374397653772	0.494056122081629	0.809432003836702		No	No
COPD_Sakaue_doi1011012020102320213652_1	Chronic obstructive pulmonary disease	Sakaue	East Asian (Japanese)	PC5	-0.0087949423294809	0.000267973274636291	0.591085684629739	0.820282174588209		No	No
COPD_Sakaue_doi1011012020102320213652_1	Chronic obstructive pulmonary disease	Sakaue	East Asian (Japanese)	PC6	0.00252674695225099	0.000100792785078569	0.801289168676057	0.931232943328883		No	No
COPD_Sakaue_doi1011012020102320213652_1	Chronic obstructive pulmonary disease	Sakaue	East Asian (Japanese)	PC7	-0.00403806963943375	0.000142167044823641	0.734859747954961	0.887800101590258		No	No
COPD_Sakaue_doi1011012020102320213652_1	Chronic obstructive pulmonary disease	Sakaue	East Asian (Japanese)	PC8	-0.0483775426432337	0.00245189771906942	0.32857130642787	0.539310144343676		No	No
COPD_Sakaue_doi1011012020102320213652_1	Chronic obstructive pulmonary disease	Sakaue	East Asian (Japanese)	PC9	0.00127732289885402	0.000229846959574358	0.932855905861594	0.996488040355163		No	No
COPD_Sakaue_doi1011012020102320213652_1	Chronic obstructive pulmonary disease	Sakaue	East Asian (Japanese)	PC10	-0.0135258156240496	0.000161041551383348	0.286493228911887	0.661994062922613		No	No
COPD_Sakaue_doi1011012020102320213652_1	Chronic obstructive pulmonary disease	Sakaue	East Asian (Japanese)	PC11	0.0053610320784131	0.000103553851488211	0.598316045407776	0.828697337093153		No	No
COPD_Sakaue_doi1011012020102320213652_1	Chronic obstructive pulmonary disease	Sakaue	East Asian (Japanese)	PC12	-0.0144818470097582	0.000309046451505928	0.410063678148549	0.584402128139848		No	No
COPD_Sakaue_doi1011012020102320213652_1	Chronic obstructive pulmonary disease	Sakaue	East Asian (Japanese)	PC13	-0.00414527980299203	9.78646738109634e-05	0.675197199399723	0.750920249799692		No	No
CREST_FinnGen_FinnGenR7_1	CR(E)ST syndrome	FinnGen	European (Finnish)	PC1	0.00935616356665313	0.000155648639758627	0.453292274869651	0.629058667166046		Yes	Yes
CREST_FinnGen_FinnGenR7_1	CR(E)ST syndrome	FinnGen	European (Finnish)	PC2	0.0552036591325303	0.000153136087892003	8.15903382253989e-06	8.82659113529315e-05	●	Yes	Yes
CREST_FinnGen_FinnGenR7_1	CR(E)ST syndrome	FinnGen	European (Finnish)	PC3	-0.0341255969173084	0.00014867646428726	0.00513059198619704	0.0151687067417999	○	Yes	Yes
CREST_FinnGen_FinnGenR7_1	CR(E)ST syndrome	FinnGen	European (Finnish)	PC4	0.00868099557709393	0.00014352055162745	0.468682963177788	0.791110249902933		Yes	Yes
CREST_FinnGen_FinnGenR7_1	CR(E)ST syndrome	FinnGen	European (Finnish)	PC5	-0.00633702275614139	0.00013478747508227	0.585180124475368	0.816446305454364		Yes	Yes
CREST_FinnGen_FinnGenR7_1	CR(E)ST syndrome	FinnGen	European (Finnish)	PC6	-0.0107447287388127	0.00013259075229951	0.350756527017642	0.674057757290811		Yes	Yes
CREST_FinnGen_FinnGenR7_1	CR(E)ST syndrome	FinnGen	European (Finnish)	PC7	-0.0026891258612661	0.000128066683212493	0.812171568811551	0.916461396561634		Yes	Yes
CREST_FinnGen_FinnGenR7_1	CR(E)ST syndrome	FinnGen	European (Finnish)	PC8	-0.0114249729730281	0.000144771103220254	0.342344954362255	0.554272783253175		Yes	Yes
CREST_FinnGen_FinnGenR7_1	CR(E)ST syndrome	FinnGen	European (Finnish)	PC9	-0.00282350991137272	0.000141667836459387	0.812485111031188	0.954920772471224		Yes	Yes
CREST_FinnGen_FinnGenR7_1	CR(E)ST syndrome	FinnGen	European (Finnish)	PC10	0.00598239319412161	0.000175698911585403	0.651754559821254	0.920994148922682		Yes	Yes
CREST_FinnGen_FinnGenR7_1	CR(E)ST syndrome	FinnGen	European (Finnish)	PC11	0.0168682265495075	0.000138888938535629	0.152339604562091	0.447701547109604		Yes	Yes
CREST_FinnGen_FinnGenR7_1	CR(E)ST syndrome	FinnGen	European (Finnish)	PC12	-0.00527093898536057	0.000139450415979677	0.655342556631972	0.799853992196971		Yes	Yes
CREST_FinnGen_FinnGenR7_1	CR(E)ST syndrome	FinnGen	European (Finnish)	PC13	0.0170703280908774	0.000148882267527973	0.161810407251938	0.25186596063802		Yes	Yes
CROHN_ARTHR_FinnGen_FinnGenR7_1	Arthropathy in Crohn disease	FinnGen	European (Finnish)	PC1	-0.01639519643214	0.000219092723166112	0.268012895213137	0.433925639868888		No	No
CROHN_ARTHR_FinnGen_FinnGenR7_1	Arthropathy in Crohn disease	FinnGen	European (Finnish)	PC2	0.0102942015652581	0.000219335418047876	0.487001665610424	0.816691995693994		No	No
CROHN_ARTHR_FinnGen_FinnGenR7_1	Arthropathy in Crohn disease	FinnGen	European (Finnish)	PC3	-0.0349208982911462	0.000207425266938634	0.0153218507986806	0.0381842983255077	○	No	No
CROHN_ARTHR_FinnGen_FinnGenR7_1	Arthropathy in Crohn disease	FinnGen	European (Finnish)	PC4	0.0141422567972518	0.000200079657395286	0.317402715943651	0.634805431887302		No	No
CROHN_ARTHR_FinnGen_FinnGenR7_1	Arthropathy in Crohn disease	FinnGen	European (Finnish)	PC5	-0.0215641832781282	0.000187493424335696	0.115290403126762	0.287674316761741		No	No
CROHN_ARTHR_FinnGen_FinnGenR7_1	Arthropathy in Crohn disease	FinnGen	European (Finnish)	PC6	0.00871677467021723	0.000184684727268393	0.521251923072601	0.754151718488019		No	No
CROHN_ARTHR_FinnGen_FinnGenR7_1	Arthropathy in Crohn disease	FinnGen	European (Finnish)	PC7	0.00445465645473378	0.00017829366423387	0.738669696479714	0.889059083487541		No	No
CROHN_ARTHR_FinnGen_FinnGenR7_1	Arthropathy in Crohn disease	FinnGen	European (Finnish)	PC8	-0.00108001436289485	0.000203099674094709	0.939591307517324	0.963891082711738		No	No
CROHN_ARTHR_FinnGen_FinnGenR7_1	Arthropathy in Crohn disease	FinnGen	European (Finnish)	PC9	0.0205571725914611	0.00019688561829645	0.142903652222031	0.43476068487453		No	No
CROHN_ARTHR_FinnGen_FinnGenR7_1	Arthropathy in Crohn disease	FinnGen	European (Finnish)	PC10	-0.0140448899574648	0.000243878922793542	0.36846354150968	0.733843706102961		No	No
CROHN_ARTHR_FinnGen_FinnGenR7_1	Arthropathy in Crohn disease	FinnGen	European (Finnish)	PC11	0.0179193123189836	0.000194000389053323	0.198258031101104	0.496688541074345		No	No
CROHN_ARTHR_FinnGen_FinnGenR7_1	Arthropathy in Crohn disease	FinnGen	European (Finnish)	PC12	-0.0330775999212716	0.000193799520956383	0.017498555602445	0.049876122555472	○	No	No
CROHN_ARTHR_FinnGen_FinnGenR7_1	Arthropathy in Crohn disease	FinnGen	European (Finnish)	PC13	0.011883467953282	0.000207617524835532	0.409525540365955	0.532606986924029		No	No
D3_AGRANULOCYTOSIS_FinnGen_FinnGenR7_1	Agranulocytosis	FinnGen	European (Finnish)	PC1	0.00624368223006403	1.77839261843007e-05	0.138722991823712	0.260996617028012		No	No
D3_AGRANULOCYTOSIS_FinnGen_FinnGenR7_1	Agranulocytosis	FinnGen	European (Finnish)	PC2	0.0041001785811925	1.78033993977301e-05	0.331178547780425	0.685395603232532		No	No
D3_AGRANULOCYTOSIS_FinnGen_FinnGenR7_1	Agranulocytosis	FinnGen	European (Finnish)	PC3	-0.000348363698299783	1.67999358321063e-05	0.932267590211846	0.975295325144701		No	No
D3_AGRANULOCYTOSIS_FinnGen_FinnGenR7_1	Agranulocytosis	FinnGen	European (Finnish)	PC4	-0.00374375235518763	1.62675821370194e-05	0.353299351069409	0.680852190724853		No	No
D3_AGRANULOCYTOSIS_FinnGen_FinnGenR7_1	Agranulocytosis	FinnGen	European (Finnish)	PC5	-0.0106058390894111	1.52424365198563e-05	0.00659660641510322	0.0290739319776772	○	No	No
D3_AGRANULOCYTOSIS_FinnGen_FinnGenR7_1	Agranulocytosis	FinnGen	European (Finnish)	PC6	-0.00266541635141881	1.49605970374933e-05	0.490752007947828	0.740920660168392		No	No
D3_AGRANULOCYTOSIS_FinnGen_FinnGenR7_1	Agranulocytosis	FinnGen	European (Finnish)	PC7	-0.00451719073288027	1.44479055929503e-05	0.23467225976179	0.560531599726469		No	No
D3_AGRANULOCYTOSIS_FinnGen_FinnGenR7_1	Agranulocytosis	FinnGen	European (Finnish)	PC8	-0.00675502951041283	1.64616682319214e-05	0.0959310444592949	0.214381113439551		No	No
D3_AGRANULOCYTOSIS_FinnGen_FinnGenR7_1	Agranulocytosis	FinnGen	European (Finnish)	PC9	0.000548168219541455	1.60236975348343e-05	0.89107768271884	0.98392079259102		No	No
D3_AGRANULOCYTOSIS_FinnGen_FinnGenR7_1	Agranulocytosis	FinnGen	European (Finnish)	PC10	-0.0035682023826675	1.9804174802325e-05	0.422663263052455	0.791793951471916		No	No
D3_AGRANULOCYTOSIS_FinnGen_FinnGenR7_1	Agranulocytosis	FinnGen	European (Finnish)	PC11	-0.000347565623636191	1.57321175519858e-05	0.930172294949605	0.99185333193263		No	No
D3_AGRANULOCYTOSIS_FinnGen_FinnGenR7_1	Agranulocytosis	FinnGen	European (Finnish)	PC12	-0.00933581908296215	1.57321878809955e-05	0.0185857745625049	0.0523480987677653		No	No
D3_AGRANULOCYTOSIS_FinnGen_FinnGenR7_1	Agranulocytosis	FinnGen	European (Finnish)	PC13	0.000940375838032928	1.68414322855864e-05	0.818755577136001	0.86222932459455		No	No
D3_AIHA_OTHER_FinnGen_FinnGenR7_1	Other autoimmune haemolytic anaemias	FinnGen	European (Finnish)	PC1	0.00157265098599324	0.00021922249241824	0.915411004968323	0.937065888956821		No	No
D3_AIHA_OTHER_FinnGen_FinnGenR7_1	Other autoimmune haemolytic anaemias	FinnGen	European (Finnish)	PC2	0.0317031030101096	0.000218783395228766	0.0320844116972785	0.136358749713434		No	No
D3_AIHA_OTHER_FinnGen_FinnGenR7_1	Other autoimmune haemolytic anaemias	FinnGen	European (Finnish)	PC3	-0.0253961046772788	0.000206886597873006	0.0774571039682175	0.159608577873903		No	No
D3_AIHA_OTHER_FinnGen_FinnGenR7_1	Other autoimmune haemolytic anaemias	FinnGen	European (Finnish)	PC4	-0.0173739981224992	0.000200432921395167	0.219747540541762	0.525627282903913		No	No
D3_AIHA_OTHER_FinnGen_FinnGenR7_1	Other autoimmune haemolytic anaemias	FinnGen	European (Finnish)	PC5	-0.0133453868635742	0.000187454552326157	0.329695500427386	0.573883625936207		No	No
D3_AIHA_OTHER_FinnGen_FinnGenR7_1	Other autoimmune haemolytic anaemias	FinnGen	European (Finnish)	PC6	-0.0116714368148749	0.000184306537621323	0.389946765819408	0.697799475676835		No	No
D3_AIHA_OTHER_FinnGen_FinnGenR7_1	Other autoimmune haemolytic anaemias	FinnGen	European (Finnish)	PC7	-0.0143932533827048	0.000177785273274371	0.280377704588551	0.601170213442118		No	No
D3_AIHA_OTHER_FinnGen_FinnGenR7_1	Other autoimmune haemolytic anaemias	FinnGen	European (Finnish)	PC8	-0.0215446579053682	0.000202311440065467	0.129845958716084	0.269898149995004		No	No
D3_AIHA_OTHER_FinnGen_FinnGenR7_1	Other autoimmune haemolytic anaemias	FinnGen	European (Finnish)	PC9	-0.0081475645749287	0.000197422489014407	0.56200331537823	0.838600558370023		No	No
D3_AIHA_OTHER_FinnGen_FinnGenR7_1	Other autoimmune haemolytic anaemias	FinnGen	European (Finnish)	PC10	-0.0124904293444174	0.000244256107447756	0.424175331145669	0.791793951471916		No	No
D3_AIHA_OTHER_FinnGen_FinnGenR7_1	Other autoimmune haemolytic anaemias	FinnGen	European (Finnish)	PC11	-0.00946065817275192	0.000194107370071047	0.497107583666099	0.773737627883329		No	No
D3_AIHA_OTHER_FinnGen_FinnGenR7_1	Other autoimmune haemolytic anaemias	FinnGen	European (Finnish)	PC12	0.00431967494377884	0.000194098052886051	0.756518187873632	0.8492987203487		No	No
D3_AIHA_OTHER_FinnGen_FinnGenR7_1	Other autoimmune haemolytic anaemias	FinnGen	European (Finnish)	PC13	0.0209263340686401	0.000207477827269782	0.146277919496812	0.230039316154848		No	No
D3_ALLERGPURPURA_FinnGen_FinnGenR7_1	Allergic purpura	FinnGen	European (Finnish)	PC1	-0.008177938774974	6.41168297990919e-05	0.307107311504849	0.485658074007668		No	No
D3_ALLERGPURPURA_FinnGen_FinnGenR7_1	Allergic purpura	FinnGen	European (Finnish)	PC2	-0.0121915119408189	6.44971468864206e-05	0.129000701455265	0.410459145669976		No	No
D3_ALLERGPURPURA_FinnGen_FinnGenR7_1	Allergic purpura	FinnGen	European (Finnish)	PC3	0.00875863745239949	6.09129187329894e-05	0.261764692425655	0.40571258865486		No	No
D3_ALLERGPURPURA_FinnGen_FinnGenR7_1	Allergic purpura	FinnGen	European (Finnish)	PC4	0.000630968504587175	5.83378661547319e-05	0.934161681442333	0.986412647084448		No	No
D3_ALLERGPURPURA_FinnGen_FinnGenR7_1	Allergic purpura	FinnGen	European (Finnish)	PC5	-0.00855190669184352	5.47228327787063e-05	0.247658473778297	0.481812456655115		No	No
D3_ALLERGPURPURA_FinnGen_FinnGenR7_1	Allergic purpura	FinnGen	European (Finnish)	PC6	0.00649106472203564	5.36143445723944e-05	0.375351783544195	0.681936828118461		No	No
D3_ALLERGPURPURA_FinnGen_FinnGenR7_1	Allergic purpura	FinnGen	European (Finnish)	PC7	-0.00561617694629315	5.17665561570509e-05	0.435050905876545	0.744907306464876		No	No
D3_ALLERGPURPURA_FinnGen_FinnGenR7_1	Allergic purpura	FinnGen	European (Finnish)	PC8	-0.0135384688909624	6.02059601263998e-05	0.0810167817893463	0.190910832335291		No	No
D3_ALLERGPURPURA_FinnGen_FinnGenR7_1	Allergic purpura	FinnGen	European (Finnish)	PC9	0.0051095908919178	5.74215667739504e-05	0.500125094267922	0.812575521632526		No	No
D3_ALLERGPURPURA_FinnGen_FinnGenR7_1	Allergic purpura	FinnGen	European (Finnish)	PC10	0.00356992225638806	7.10812181693414e-05	0.671981771974929	0.920994148922682		No	No
D3_ALLERGPURPURA_FinnGen_FinnGenR7_1	Allergic purpura	FinnGen	European (Finnish)	PC11	-0.0127475968832153	5.63398644597225e-05	0.0894467192473846	0.320125100464324		No	No
D3_ALLERGPURPURA_FinnGen_FinnGenR7_1	Allergic purpura	FinnGen	European (Finnish)	PC12	-0.00750865891498699	5.64086205006183e-05	0.317433486914876	0.49540439269338		No	No
D3_ALLERGPURPURA_FinnGen_FinnGenR7_1	Allergic purpura	FinnGen	European (Finnish)	PC13	0.0216529388044572	6.02873051743145e-05	0.00529178407539355	0.0126577347733032	○	No	No
D3_COMBIMMUDEF_FinnGen_FinnGenR7_1	Combined immunodeficiencies	FinnGen	European (Finnish)	PC1	0.00465469340824588	0.000168764721121183	0.720116694889447	0.833860300311702		No	No
D3_COMBIMMUDEF_FinnGen_FinnGenR7_1	Combined immunodeficiencies	FinnGen	European (Finnish)	PC2	-0.0121665179965331	0.000168716936578107	0.348927942366734	0.703769917654938		No	No
D3_COMBIMMUDEF_FinnGen_FinnGenR7_1	Combined immunodeficiencies	FinnGen	European (Finnish)	PC3	-0.0149150563970288	0.000159479402072923	0.237578198034066	0.380765058128671		No	No
D3_COMBIMMUDEF_FinnGen_FinnGenR7_1	Combined immunodeficiencies	FinnGen	European (Finnish)	PC4	-0.030858640106682	0.000154285578374866	0.0129785386639841	0.0753388341958101		No	No
D3_COMBIMMUDEF_FinnGen_FinnGenR7_1	Combined immunodeficiencies	FinnGen	European (Finnish)	PC5	0.012875294779389	0.000144639004127587	0.284363483634058	0.512715978067468		No	No
D3_COMBIMMUDEF_FinnGen_FinnGenR7_1	Combined immunodeficiencies	FinnGen	European (Finnish)	PC6	-0.0094138180414646	0.000142101321855579	0.429698102445485	0.720198228042433		No	No
D3_COMBIMMUDEF_FinnGen_FinnGenR7_1	Combined immunodeficiencies	FinnGen	European (Finnish)	PC7	-0.0197016110121802	0.000136947561223296	0.0922697410221144	0.357076396150622		No	No
D3_COMBIMMUDEF_FinnGen_FinnGenR7_1	Combined immunodeficiencies	FinnGen	European (Finnish)	PC8	-0.0119632471670385	0.00015607585318321	0.338267747766195	0.550856410749443		No	No
D3_COMBIMMUDEF_FinnGen_FinnGenR7_1	Combined immunodeficiencies	FinnGen	European (Finnish)	PC9	-0.0121862920641181	0.00015160903911356	0.322314686360577	0.672184462432515		No	No
D3_COMBIMMUDEF_FinnGen_FinnGenR7_1	Combined immunodeficiencies	FinnGen	European (Finnish)	PC10	0.0140372031773722	0.000188124122383492	0.306104359215626	0.672875210597001		No	No
D3_COMBIMMUDEF_FinnGen_FinnGenR7_1	Combined immunodeficiencies	FinnGen	European (Finnish)	PC11	-0.00899920066760514	0.000149315878514709	0.461448970206924	0.761928981610615		No	No
D3_COMBIMMUDEF_FinnGen_FinnGenR7_1	Combined immunodeficiencies	FinnGen	European (Finnish)	PC12	-0.0188188651780898	0.000149177954452797	0.123369928748458	0.238715797090512		No	No
D3_COMBIMMUDEF_FinnGen_FinnGenR7_1	Combined immunodeficiencies	FinnGen	European (Finnish)	PC13	0.0025023979681869	0.000159688163479184	0.843025506118281	0.88582812563422		No	No
D3_COMPLEMENTDEF_FinnGen_FinnGenR7_1	Defects in the complement system	FinnGen	European (Finnish)	PC1	-0.00964189717398114	0.000329626393663213	0.595370495009028	0.75089495042432		No	No
D3_COMPLEMENTDEF_FinnGen_FinnGenR7_1	Defects in the complement system	FinnGen	European (Finnish)	PC2	-0.0120761398424388	0.000330614239683178	0.506593157304115	0.837285912766524		No	No
D3_COMPLEMENTDEF_FinnGen_FinnGenR7_1	Defects in the complement system	FinnGen	European (Finnish)	PC3	-0.00751709013816966	0.000308508950006893	0.668671134440845	0.809891755709522		No	No
D3_COMPLEMENTDEF_FinnGen_FinnGenR7_1	Defects in the complement system	FinnGen	European (Finnish)	PC4	-0.0124220806735875	0.000303584147258485	0.475881038158773	0.797603430153436		No	No
D3_COMPLEMENTDEF_FinnGen_FinnGenR7_1	Defects in the complement system	FinnGen	European (Finnish)	PC5	0.0110845961045899	0.000281017381628141	0.508464109905045	0.760609627345563		No	No
D3_COMPLEMENTDEF_FinnGen_FinnGenR7_1	Defects in the complement system	FinnGen	European (Finnish)	PC6	0.00798325968331702	0.000275927078576362	0.630801343635475	0.827976122086243		No	No
D3_COMPLEMENTDEF_FinnGen_FinnGenR7_1	Defects in the complement system	FinnGen	European (Finnish)	PC7	0.0183207228955139	0.000267680958849053	0.262806249321585	0.581182618307784		No	No
D3_COMPLEMENTDEF_FinnGen_FinnGenR7_1	Defects in the complement system	FinnGen	European (Finnish)	PC8	0.00446992527937644	0.000304022590542689	0.797674205447766	0.908356272232384		No	No
D3_COMPLEMENTDEF_FinnGen_FinnGenR7_1	Defects in the complement system	FinnGen	European (Finnish)	PC9	0.00975820049580875	0.000296584546736704	0.570969211638257	0.844041443291336		No	No
D3_COMPLEMENTDEF_FinnGen_FinnGenR7_1	Defects in the complement system	FinnGen	European (Finnish)	PC10	-0.0194286974190547	0.000366853242574451	0.310405000276627	0.672875210597001		No	No
D3_COMPLEMENTDEF_FinnGen_FinnGenR7_1	Defects in the complement system	FinnGen	European (Finnish)	PC11	-0.0281502241015024	0.00029037147272998	0.0985385521916095	0.335031077451472		No	No
D3_COMPLEMENTDEF_FinnGen_FinnGenR7_1	Defects in the complement system	FinnGen	European (Finnish)	PC12	-0.000199650494527883	0.000291032691136285	0.990662520730405	0.994842531366398		No	No
D3_COMPLEMENTDEF_FinnGen_FinnGenR7_1	Defects in the complement system	FinnGen	European (Finnish)	PC13	0.0244802718229281	0.000306341487891017	0.161913831838727	0.25186596063802		No	No
D3_CVID_FinnGen_FinnGenR7_1	Common variable immunodeficiency	FinnGen	European (Finnish)	PC1	0.0322228738173971	0.000330180866082826	0.0761748804535416	0.16115219153727		No	No
D3_CVID_FinnGen_FinnGenR7_1	Common variable immunodeficiency	FinnGen	European (Finnish)	PC2	0.00550100206395286	0.000330018010881279	0.762033188279645	0.962097108478372		No	No
D3_CVID_FinnGen_FinnGenR7_1	Common variable immunodeficiency	FinnGen	European (Finnish)	PC3	-0.0215099219591929	0.000312665467610652	0.223808627682554	0.362356825771754		No	No
D3_CVID_FinnGen_FinnGenR7_1	Common variable immunodeficiency	FinnGen	European (Finnish)	PC4	0.00108732279025655	0.000300739884849292	0.950005922149812	0.986412647084448		No	No
D3_CVID_FinnGen_FinnGenR7_1	Common variable immunodeficiency	FinnGen	European (Finnish)	PC5	-0.0181851623928797	0.000284268653192357	0.280774630257473	0.509692873161246		No	No
D3_CVID_FinnGen_FinnGenR7_1	Common variable immunodeficiency	FinnGen	European (Finnish)	PC6	-0.0350753356859565	0.000278722825708254	0.0356454188410183	0.173134891513517		No	No
D3_CVID_FinnGen_FinnGenR7_1	Common variable immunodeficiency	FinnGen	European (Finnish)	PC7	-0.0174584031028893	0.000268763965848216	0.286909899808201	0.604288107560636		No	No
D3_CVID_FinnGen_FinnGenR7_1	Common variable immunodeficiency	FinnGen	European (Finnish)	PC8	-0.0109113122769249	0.000305901012508951	0.532720109763957	0.706336412946082		No	No
D3_CVID_FinnGen_FinnGenR7_1	Common variable immunodeficiency	FinnGen	European (Finnish)	PC9	0.0174597231770831	0.000297609174215132	0.311500524431709	0.670924206468296		No	No
D3_CVID_FinnGen_FinnGenR7_1	Common variable immunodeficiency	FinnGen	European (Finnish)	PC10	0.0087382092238018	0.00036964649706078	0.649472565969618	0.920994148922682		No	No
D3_CVID_FinnGen_FinnGenR7_1	Common variable immunodeficiency	FinnGen	European (Finnish)	PC11	0.0143324178148079	0.000293028633204463	0.402442009970692	0.706872312716049		No	No
D3_CVID_FinnGen_FinnGenR7_1	Common variable immunodeficiency	FinnGen	European (Finnish)	PC12	0.0113988393098433	0.000292004584742684	0.504732928805049	0.654639983954233		No	No
D3_CVID_FinnGen_FinnGenR7_1	Common variable immunodeficiency	FinnGen	European (Finnish)	PC13	0.0381912177076102	0.000313738067756329	0.0310715953245676	0.0618831772991388		No	No
D3_DEF_IGG_FinnGen_FinnGenR7_1	Selective deficiency of immunoglobulin G [IgG] subclasses	FinnGen	European (Finnish)	PC1	-0.0166884816687769	0.000318357283328394	0.349624287782526	0.53000369740281		No	No
D3_DEF_IGG_FinnGen_FinnGenR7_1	Selective deficiency of immunoglobulin G [IgG] subclasses	FinnGen	European (Finnish)	PC2	0.00552977794498172	0.000319122862970207	0.756904309379255	0.962097108478372		No	No
D3_DEF_IGG_FinnGen_FinnGenR7_1	Selective deficiency of immunoglobulin G [IgG] subclasses	FinnGen	European (Finnish)	PC3	-0.00603845571951053	0.00030192450542564	0.7282025587553	0.849569651881183		No	No
D3_DEF_IGG_FinnGen_FinnGenR7_1	Selective deficiency of immunoglobulin G [IgG] subclasses	FinnGen	European (Finnish)	PC4	0.010768785025384	0.000291609725258341	0.528290950874044	0.841025058916538		No	No
D3_DEF_IGG_FinnGen_FinnGenR7_1	Selective deficiency of immunoglobulin G [IgG] subclasses	FinnGen	European (Finnish)	PC5	0.000578550233998124	0.000273275064389605	0.972081474201289	0.99294159167342		No	No
D3_DEF_IGG_FinnGen_FinnGenR7_1	Selective deficiency of immunoglobulin G [IgG] subclasses	FinnGen	European (Finnish)	PC6	0.0177019171159831	0.000268625505292146	0.280116793730299	0.600610782953254		No	No
D3_DEF_IGG_FinnGen_FinnGenR7_1	Selective deficiency of immunoglobulin G [IgG] subclasses	FinnGen	European (Finnish)	PC7	-0.00381624278612228	0.000259216109324303	0.812632802862695	0.916461396561634		No	No
D3_DEF_IGG_FinnGen_FinnGenR7_1	Selective deficiency of immunoglobulin G [IgG] subclasses	FinnGen	European (Finnish)	PC8	0.0372475898482517	0.000295041251490119	0.0301216592185391	0.0901755332580164		No	No
D3_DEF_IGG_FinnGen_FinnGenR7_1	Selective deficiency of immunoglobulin G [IgG] subclasses	FinnGen	European (Finnish)	PC9	0.000240106165755729	0.000286618169652384	0.988684416441325	0.996488040355163		No	No
D3_DEF_IGG_FinnGen_FinnGenR7_1	Selective deficiency of immunoglobulin G [IgG] subclasses	FinnGen	European (Finnish)	PC10	0.00345324555656914	0.00035570711267427	0.854721923391048	0.995058871913097		No	No
D3_DEF_IGG_FinnGen_FinnGenR7_1	Selective deficiency of immunoglobulin G [IgG] subclasses	FinnGen	European (Finnish)	PC11	-0.0539504911065147	0.000282453328954556	0.0013267688731012	0.0161933841947736	○	No	No
D3_DEF_IGG_FinnGen_FinnGenR7_1	Selective deficiency of immunoglobulin G [IgG] subclasses	FinnGen	European (Finnish)	PC12	-0.019145833043565	0.00028149479142169	0.253811496386503	0.429944029466105		No	No
D3_DEF_IGG_FinnGen_FinnGenR7_1	Selective deficiency of immunoglobulin G [IgG] subclasses	FinnGen	European (Finnish)	PC13	0.0362430899937918	0.000301769251215642	0.036946687690423	0.0726719972753775		No	No
D3_DEF_IIGA_FinnGen_FinnGenR7_1	Selective deficiency of immunoglobulin A [IgA]y	FinnGen	European (Finnish)	PC1	-0.00245029146645489	0.000508103114683624	0.913438004930745	0.937061401609989		No	No
D3_DEF_IIGA_FinnGen_FinnGenR7_1	Selective deficiency of immunoglobulin A [IgA]y	FinnGen	European (Finnish)	PC2	-0.00565368223704146	0.000506941492608284	0.801734219729199	0.966140477445819		No	No
D3_DEF_IIGA_FinnGen_FinnGenR7_1	Selective deficiency of immunoglobulin A [IgA]y	FinnGen	European (Finnish)	PC3	-0.0286522825078248	0.000478718474248804	0.190351127779775	0.320166561212625		No	No
D3_DEF_IIGA_FinnGen_FinnGenR7_1	Selective deficiency of immunoglobulin A [IgA]y	FinnGen	European (Finnish)	PC4	0.00833615507132686	0.00046507089721498	0.699089033560977	0.916711790564807		No	No
D3_DEF_IIGA_FinnGen_FinnGenR7_1	Selective deficiency of immunoglobulin A [IgA]y	FinnGen	European (Finnish)	PC5	-0.00213195157031383	0.000434624959358862	0.918547647468642	0.969464922827214		No	No
D3_DEF_IIGA_FinnGen_FinnGenR7_1	Selective deficiency of immunoglobulin A [IgA]y	FinnGen	European (Finnish)	PC6	-0.0147544268159148	0.000426941072067706	0.475186348889495	0.740920660168392		No	No
D3_DEF_IIGA_FinnGen_FinnGenR7_1	Selective deficiency of immunoglobulin A [IgA]y	FinnGen	European (Finnish)	PC7	-0.0313922457924303	0.000411656101401961	0.121807596654095	0.408312788784149		No	No
D3_DEF_IIGA_FinnGen_FinnGenR7_1	Selective deficiency of immunoglobulin A [IgA]y	FinnGen	European (Finnish)	PC8	-0.00181576503372414	0.000468227651984095	0.933125315992281	0.95972054364039		No	No
D3_DEF_IIGA_FinnGen_FinnGenR7_1	Selective deficiency of immunoglobulin A [IgA]y	FinnGen	European (Finnish)	PC9	0.0160446816944754	0.000456705993576372	0.452785010370123	0.778227465533552		No	No
D3_DEF_IIGA_FinnGen_FinnGenR7_1	Selective deficiency of immunoglobulin A [IgA]y	FinnGen	European (Finnish)	PC10	0.0318178685432772	0.000566097606535918	0.181128167912607	0.516269508541323		No	No
D3_DEF_IIGA_FinnGen_FinnGenR7_1	Selective deficiency of immunoglobulin A [IgA]y	FinnGen	European (Finnish)	PC11	0.00409789267412155	0.000448413308094371	0.846553322298824	0.974123896010951		No	No
D3_DEF_IIGA_FinnGen_FinnGenR7_1	Selective deficiency of immunoglobulin A [IgA]y	FinnGen	European (Finnish)	PC12	0.0301613614180772	0.000446893292586218	0.153650886762904	0.284582965366313		No	No
D3_DEF_IIGA_FinnGen_FinnGenR7_1	Selective deficiency of immunoglobulin A [IgA]y	FinnGen	European (Finnish)	PC13	0.0178232496960542	0.000479332316302457	0.4155975642743	0.537566414659149		No	No
D3_EOSINOPHILIA_FinnGen_FinnGenR7_1	Eosinophilia	FinnGen	European (Finnish)	PC1	0.00697399029857987	0.000145298533879602	0.562884016824642	0.730062103565476		No	No
D3_EOSINOPHILIA_FinnGen_FinnGenR7_1	Eosinophilia	FinnGen	European (Finnish)	PC2	-0.00591328621774503	0.000145012643041359	0.623390883404653	0.877911421599452		No	No
D3_EOSINOPHILIA_FinnGen_FinnGenR7_1	Eosinophilia	FinnGen	European (Finnish)	PC3	0.000200269148478448	0.000137041752186655	0.986350822620051	0.994077863954212		No	No
D3_EOSINOPHILIA_FinnGen_FinnGenR7_1	Eosinophilia	FinnGen	European (Finnish)	PC4	-0.0150397610986268	0.000132469998248693	0.191308197609892	0.485063837317347		No	No
D3_EOSINOPHILIA_FinnGen_FinnGenR7_1	Eosinophilia	FinnGen	European (Finnish)	PC5	-0.00766906849026557	0.000122779358277058	0.4888634361451	0.742726495711244		No	No
D3_EOSINOPHILIA_FinnGen_FinnGenR7_1	Eosinophilia	FinnGen	European (Finnish)	PC6	-0.0054686807630093	0.000122110400205609	0.620679727585449	0.827572970113932		No	No
D3_EOSINOPHILIA_FinnGen_FinnGenR7_1	Eosinophilia	FinnGen	European (Finnish)	PC7	-0.0071263534345404	0.000117667278884008	0.511206077625044	0.802238474764749		No	No
D3_EOSINOPHILIA_FinnGen_FinnGenR7_1	Eosinophilia	FinnGen	European (Finnish)	PC8	0.0142173667787267	0.000134175611568444	0.219676260641963	0.413303952828357		No	No
D3_EOSINOPHILIA_FinnGen_FinnGenR7_1	Eosinophilia	FinnGen	European (Finnish)	PC9	0.0127997229701918	0.000130665780476619	0.262821888047661	0.616438059707489		No	No
D3_EOSINOPHILIA_FinnGen_FinnGenR7_1	Eosinophilia	FinnGen	European (Finnish)	PC10	-0.0240825254379555	0.000161055065315656	0.0577429411659788	0.261767999952437		No	No
D3_EOSINOPHILIA_FinnGen_FinnGenR7_1	Eosinophilia	FinnGen	European (Finnish)	PC11	-0.0230692629352958	0.000128346579053318	0.0417203297126915	0.206724579907598		No	No
D3_EOSINOPHILIA_FinnGen_FinnGenR7_1	Eosinophilia	FinnGen	European (Finnish)	PC12	0.0123904242123229	0.000128365602788173	0.274126756974039	0.443824273196063		No	No
D3_EOSINOPHILIA_FinnGen_FinnGenR7_1	Eosinophilia	FinnGen	European (Finnish)	PC13	0.0208955427744484	0.000136894915467476	0.0741135461144058	0.130659436853545		No	No
D3_IMMUDEFANTIBODYNAS_FinnGen_FinnGenR7_1	Other and unspecified immunodeficiencies with predominantly antibody defects	FinnGen	European (Finnish)	PC1	-0.00371297789708878	0.00017650710878468	0.779881161251568	0.872220300975875		No	No
D3_IMMUDEFANTIBODYNAS_FinnGen_FinnGenR7_1	Other and unspecified immunodeficiencies with predominantly antibody defects	FinnGen	European (Finnish)	PC2	-0.0172926256206673	0.000176612848712683	0.193184123445329	0.519523405423597		No	No
D3_IMMUDEFANTIBODYNAS_FinnGen_FinnGenR7_1	Other and unspecified immunodeficiencies with predominantly antibody defects	FinnGen	European (Finnish)	PC3	-0.0233458268160568	0.000166934337948439	0.0707763789090453	0.147115966640636		No	No
D3_IMMUDEFANTIBODYNAS_FinnGen_FinnGenR7_1	Other and unspecified immunodeficiencies with predominantly antibody defects	FinnGen	European (Finnish)	PC4	0.0114767774185712	0.000161572562097669	0.366582832790375	0.68969734548703		No	No
D3_IMMUDEFANTIBODYNAS_FinnGen_FinnGenR7_1	Other and unspecified immunodeficiencies with predominantly antibody defects	FinnGen	European (Finnish)	PC5	-0.00296958289573052	0.000151122932689296	0.809118858541833	0.937478894023642		No	No
D3_IMMUDEFANTIBODYNAS_FinnGen_FinnGenR7_1	Other and unspecified immunodeficiencies with predominantly antibody defects	FinnGen	European (Finnish)	PC6	-0.00660670719752442	0.000148667289132065	0.587923329928363	0.806837090130946		No	No
D3_IMMUDEFANTIBODYNAS_FinnGen_FinnGenR7_1	Other and unspecified immunodeficiencies with predominantly antibody defects	FinnGen	European (Finnish)	PC7	0.00732938559457995	0.000143621054245357	0.540810789951296	0.816327246285267		No	No
D3_IMMUDEFANTIBODYNAS_FinnGen_FinnGenR7_1	Other and unspecified immunodeficiencies with predominantly antibody defects	FinnGen	European (Finnish)	PC8	0.00305751015142561	0.000163294494572868	0.810898837897288	0.914663144168505		No	No
D3_IMMUDEFANTIBODYNAS_FinnGen_FinnGenR7_1	Other and unspecified immunodeficiencies with predominantly antibody defects	FinnGen	European (Finnish)	PC9	-0.00895056621478117	0.000159300283916481	0.478227215622034	0.795930610615693		No	No
D3_IMMUDEFANTIBODYNAS_FinnGen_FinnGenR7_1	Other and unspecified immunodeficiencies with predominantly antibody defects	FinnGen	European (Finnish)	PC10	0.0186212404552766	0.000196944711896338	0.184543531300067	0.522873338683523		No	No
D3_IMMUDEFANTIBODYNAS_FinnGen_FinnGenR7_1	Other and unspecified immunodeficiencies with predominantly antibody defects	FinnGen	European (Finnish)	PC11	-0.0317477925438358	0.000156751494371972	0.0112204458816551	0.0920850386149626		No	No
D3_IMMUDEFANTIBODYNAS_FinnGen_FinnGenR7_1	Other and unspecified immunodeficiencies with predominantly antibody defects	FinnGen	European (Finnish)	PC12	0.0208848289605303	0.00015607304075486	0.0945769370794512	0.19708403480645		No	No
D3_IMMUDEFANTIBODYNAS_FinnGen_FinnGenR7_1	Other and unspecified immunodeficiencies with predominantly antibody defects	FinnGen	European (Finnish)	PC13	0.0167513140299303	0.000167140967291789	0.195075811688119	0.294067958130829		No	No
D3_IMMUDEFANTIBODY_FinnGen_FinnGenR7_1	Immunodeficiency with predominantly antibody defects	FinnGen	European (Finnish)	PC1	0.00252972887363063	7.94133346226536e-05	0.776506118641924	0.871738001116877		No	No
D3_IMMUDEFANTIBODY_FinnGen_FinnGenR7_1	Immunodeficiency with predominantly antibody defects	FinnGen	European (Finnish)	PC2	0.00233376019978101	7.9457189767162e-05	0.793466349702861	0.962973100163217		No	No
D3_IMMUDEFANTIBODY_FinnGen_FinnGenR7_1	Immunodeficiency with predominantly antibody defects	FinnGen	European (Finnish)	PC3	-0.0175677834324347	7.50898919765015e-05	0.0426278251785543	0.0939390962268141		No	No
D3_IMMUDEFANTIBODY_FinnGen_FinnGenR7_1	Immunodeficiency with predominantly antibody defects	FinnGen	European (Finnish)	PC4	0.00685834875262014	7.26398252722118e-05	0.420994778029234	0.744957302386303		No	No
D3_IMMUDEFANTIBODY_FinnGen_FinnGenR7_1	Immunodeficiency with predominantly antibody defects	FinnGen	European (Finnish)	PC5	0.00163157143978566	6.80319614421268e-05	0.843193238880815	0.945348290285404		No	No
D3_IMMUDEFANTIBODY_FinnGen_FinnGenR7_1	Immunodeficiency with predominantly antibody defects	FinnGen	European (Finnish)	PC6	-0.0131397772896625	6.68569218386125e-05	0.108055229454601	0.375432768032044		No	No
D3_IMMUDEFANTIBODY_FinnGen_FinnGenR7_1	Immunodeficiency with predominantly antibody defects	FinnGen	European (Finnish)	PC7	-0.000806924530415186	6.4463797108395e-05	0.919945745093734	0.960589886422687		No	No
D3_IMMUDEFANTIBODY_FinnGen_FinnGenR7_1	Immunodeficiency with predominantly antibody defects	FinnGen	European (Finnish)	PC8	0.00304151003358102	7.34665158921675e-05	0.722702138369785	0.860015544660044		No	No
D3_IMMUDEFANTIBODY_FinnGen_FinnGenR7_1	Immunodeficiency with predominantly antibody defects	FinnGen	European (Finnish)	PC9	0.00116417310627737	7.15343012181894e-05	0.890521000987929	0.98392079259102		No	No
D3_IMMUDEFANTIBODY_FinnGen_FinnGenR7_1	Immunodeficiency with predominantly antibody defects	FinnGen	European (Finnish)	PC10	0.00955460066468192	8.84966269384096e-05	0.309790394600761	0.672875210597001		No	No
D3_IMMUDEFANTIBODY_FinnGen_FinnGenR7_1	Immunodeficiency with predominantly antibody defects	FinnGen	European (Finnish)	PC11	-0.0175350540567183	7.02455405972785e-05	0.0364229840909532	0.192395483760575		No	No
D3_IMMUDEFANTIBODY_FinnGen_FinnGenR7_1	Immunodeficiency with predominantly antibody defects	FinnGen	European (Finnish)	PC12	0.0064998590094229	7.01650215764123e-05	0.437768098782459	0.605748880873403		No	No
D3_IMMUDEFANTIBODY_FinnGen_FinnGenR7_1	Immunodeficiency with predominantly antibody defects	FinnGen	European (Finnish)	PC13	0.0245072012728675	7.51763699656623e-05	0.0047055869071112	0.0114278539172701	○	No	No
D3_IMMUDEFOTHER_FinnGen_FinnGenR7_1	Other immunodeficiencies	FinnGen	European (Finnish)	PC1	-0.006988334959065	0.000195624703632658	0.617324807679607	0.76126064366708		No	No
D3_IMMUDEFOTHER_FinnGen_FinnGenR7_1	Other immunodeficiencies	FinnGen	European (Finnish)	PC2	-0.0228486231634073	0.000196159066188645	0.10280960104546	0.349552643554564		No	No
D3_IMMUDEFOTHER_FinnGen_FinnGenR7_1	Other immunodeficiencies	FinnGen	European (Finnish)	PC3	-0.012004994782294	0.000184309596174475	0.376547060676996	0.538247450096847		No	No
D3_IMMUDEFOTHER_FinnGen_FinnGenR7_1	Other immunodeficiencies	FinnGen	European (Finnish)	PC4	-0.00675269140021066	0.00017967626309895	0.614423624379922	0.883326935937158		No	No
D3_IMMUDEFOTHER_FinnGen_FinnGenR7_1	Other immunodeficiencies	FinnGen	European (Finnish)	PC5	0.00810631585899801	0.000167974790691403	0.53166737248414	0.771597170777164		No	No
D3_IMMUDEFOTHER_FinnGen_FinnGenR7_1	Other immunodeficiencies	FinnGen	European (Finnish)	PC6	0.00216725822654967	0.000164896326750068	0.8659745242363	0.94892084644075		No	No
D3_IMMUDEFOTHER_FinnGen_FinnGenR7_1	Other immunodeficiencies	FinnGen	European (Finnish)	PC7	0.0237362452927404	0.000159144702032423	0.0598970433056318	0.303308432058306		No	No
D3_IMMUDEFOTHER_FinnGen_FinnGenR7_1	Other immunodeficiencies	FinnGen	European (Finnish)	PC8	0.00298400353642063	0.000180692537140816	0.824323333501351	0.916707921577119		No	No
D3_IMMUDEFOTHER_FinnGen_FinnGenR7_1	Other immunodeficiencies	FinnGen	European (Finnish)	PC9	0.00491670139699897	0.000176871724674962	0.711609090937552	0.916335901515567		No	No
D3_IMMUDEFOTHER_FinnGen_FinnGenR7_1	Other immunodeficiencies	FinnGen	European (Finnish)	PC10	-0.00347723316052632	0.00021856641756637	0.814051497604068	0.993560289383427		No	No
D3_IMMUDEFOTHER_FinnGen_FinnGenR7_1	Other immunodeficiencies	FinnGen	European (Finnish)	PC11	-0.0216319259594666	0.000173009175365393	0.100052066017304	0.337764421448487		No	No
[truncated: 4,396 more rows]

## Sheet: S4
Table S4. List of myositis and IMD selected for subsequent coloc analyses, based in their clustering with myositis datases using Bhattacharyya distance and DPMUnc approaches.
[truncated: 29 more rows]

[truncated: 3 more sheets: S5, S6, S7]
